# Supplementary material for: The association between daily 500 mg calcium supplementation and lower pregnancy-induced hypertension risk in Bangladesh
Source: BMC Pregnancy Childbirth. 2018 Oct 17;18:406. doi: 10.1186/s12884-018-2046-0 (PMC6192122; doi:10.1186/s12884-018-2046-0)
Supplement: Supplementary file 2 — Calcium_data.CSV. The data contain the information of women who gave birth between November 2016 and May 2017. The information were on age (years), occupation, weight at baseline (kg), parity, number of living children, number of antenatal care visits, household type, household asset, administrative district, intake of calcium tablets during pregnancy period, and pregnancy-induced hypertension. (CSV 949 kb) [file 12884_2018_2046_MOESM2_ESM.csv]

Identification number	District	Age (years)	Occupation	Weight at baseline (kg)	Parity	Number of living children	Number of antenatal care visits	Household type	Household asset	Intake of calcium tablets	Pregnancy-induced hypertension
1	Kurigram	18	Housewife	49	1	0	4+	Tin/others	Poor	500 mg/d for <3 months	No
2	Kurigram	18	Housewife	50.5	1	0	4+	Pacca/Semi-pacca	Non-poor	500 mg/d for 3-6 months	No
3	Kurigram	17	Housewife	52	1	0	4+	Pacca/Semi-pacca	Non-poor	500 mg/d for >=6 months	No
4	Kurigram	27	Housewife	65	2	1	4+	Tin/others	Non-poor	500 mg/d for 3-6 months	No
5	Kurigram	18	Housewife	54.5	1	1	4+	Pacca/Semi-pacca	Non-poor	500 mg/d for 3-6 months	No
6	Kurigram	18	Housewife	48.5	1	0	<4	Pacca/Semi-pacca	Non-poor	500 mg/d for <3 months	No
7	Kurigram	25	Housewife	55	3	2	4+	Pacca/Semi-pacca	Non-poor	500 mg/d for <3 months	No
8	Kurigram	24	Housewife	56.5	1	0	<4	Pacca/Semi-pacca	Non-poor	500 mg/d for <3 months	No
10	Kurigram	30	Housewife	50	3	2	4+	Tin/others	Poor	500 mg/d for 3-6 months	No
11	Kurigram	18	Housewife	45	1	0	<4	Tin/others	Non-poor	500 mg/d for <3 months	No
12	Kurigram	28	Housewife	43	2	1	4+	Tin/others	Poor	500 mg/d for <3 months	No
13	Kurigram	18	Housewife	42	1	0	<4	Tin/others	Poor	500 mg/d for 3-6 months	No
14	Kurigram	35	Housewife	42	4	3	<4	Tin/others	Non-poor	500 mg/d for <3 months	No
15	Kurigram	35	Housewife	48	4	3	<4	Tin/others	Non-poor	500 mg/d for <3 months	No
16	Kurigram	19	Housewife	59	2	1	4+	Pacca/Semi-pacca	Non-poor	500 mg/d for >=6 months	No
17	Kurigram	28	Housewife	38	3	2	4+	Pacca/Semi-pacca	Non-poor	500 mg/d for 3-6 months	No
18	Kurigram	28	Housewife	47.5	2	1	4+	Tin/others	Non-poor	500 mg/d for 3-6 months	No
19	Kurigram	33	Others	64	2	1	4+	Pacca/Semi-pacca	Non-poor	500 mg/d for 3-6 months	No
20	Kurigram	24	Housewife	65	1	0	<4	Tin/others	Non-poor	500 mg/d for 3-6 months	No
21	Kurigram	17	Housewife	49	1	0	4+	Pacca/Semi-pacca	Non-poor	500 mg/d for 3-6 months	No
22	Kurigram	16	Housewife	50	1	0	4+	Tin/others	Poor	500 mg/d for 3-6 months	No
23	Kurigram	16	Housewife	47	1	0	4+	Tin/others	Non-poor	500 mg/d for 3-6 months	No
24	Kurigram	26	Housewife	58	2	1	4+	Tin/others	Poor	500 mg/d for <3 months	No
25	Kurigram	26	Housewife	58	2	1	4+	Pacca/Semi-pacca	Non-poor	500 mg/d for 3-6 months	No
26	Kurigram	30	Housewife	59	3	2	4+	Pacca/Semi-pacca	Non-poor	500 mg/d for 3-6 months	No
27	Kurigram	18	Housewife	71	2	1	4+	Tin/others	Non-poor	500 mg/d for 3-6 months	No
29	Kurigram	23	Housewife	48	3	2	4+	Tin/others	Non-poor	500 mg/d for 3-6 months	No
30	Kurigram	29	Housewife	54	2	1	4+	Pacca/Semi-pacca	Non-poor	500 mg/d for 3-6 months	No
31	Kurigram	29	Housewife	44	3	2	4+	Tin/others	Non-poor	500 mg/d for 3-6 months	No
32	Kurigram	22	Housewife	42	2	1	4+	Tin/others	Non-poor	500 mg/d for >=6 months	No
33	Kurigram	20	Housewife	53	2	1	4+	Tin/others	Poor	500 mg/d for 3-6 months	No
34	Kurigram	20	Housewife	42.5	2	1	4+	Tin/others	Poor	500 mg/d for <3 months	No
35	Kurigram	27	Housewife	62	2	1	4+	Tin/others	Poor	500 mg/d for <3 months	No
36	Kurigram	18	Housewife	40	1	0	4+	Pacca/Semi-pacca	Poor	500 mg/d for <3 months	No
37	Kurigram	22	Housewife	44	3	1	4+	Tin/others	Poor	500 mg/d for <3 months	No
38	Kurigram	18	Housewife	49	1	0	4+	Tin/others	Poor	500 mg/d for 3-6 months	No
39	Kurigram	20	Housewife	60.5	2	1	<4	Tin/others	Poor	500 mg/d for <3 months	No
41	Kurigram	40	Housewife	68.5	3	2	4+	Tin/others	Poor	500 mg/d for 3-6 months	No
42	Kurigram	28	Housewife	58	4	3	4+	Tin/others	Poor	500 mg/d for <3 months	No
43	Kurigram	22	Housewife	45	2	1	4+	Pacca/Semi-pacca	Poor	500 mg/d for 3-6 months	No
44	Kurigram	23	Housewife	62	2	1	<4	Tin/others	Poor	500 mg/d for <3 months	No
45	Kurigram	16	Housewife	37.5	1	0	4+	Tin/others	Poor	500 mg/d for <3 months	No
46	Kurigram	19	Housewife	45	2	1	4+	Tin/others	Poor	500 mg/d for 3-6 months	No
47	Kurigram	26	Housewife	45	2	1	4+	Tin/others	Non-poor	500 mg/d for 3-6 months	No
48	Kurigram	18	Housewife	49	1	0	4+	Tin/others	Poor	500 mg/d for 3-6 months	No
49	Kurigram	32	Housewife	49	4	3	<4	Pacca/Semi-pacca	Poor	500 mg/d for <3 months	No
50	Kurigram	28	Housewife	62	2	1	4+	Tin/others	Poor	500 mg/d for 3-6 months	No
51	Kurigram	30	Housewife	57	3	1	4+	Tin/others	Poor	500 mg/d for 3-6 months	No
52	Kurigram	17	Housewife	48.5	1	0	<4	Tin/others	Poor	500 mg/d for <3 months	No
53	Kurigram	18	Housewife	44.5	1	0	4+	Tin/others	Poor	500 mg/d for <3 months	No
54	Kurigram	28	Housewife	63	3	1	4+	Tin/others	Poor	500 mg/d for <3 months	No
55	Kurigram	21	Housewife	48	1	0	4+	Tin/others	Non-poor	500 mg/d for 3-6 months	No
56	Kurigram	28	Housewife	46	5	2	4+	Tin/others	Poor	500 mg/d for <3 months	No
57	Kurigram	22	Housewife	69	3	1	4+	Tin/others	Poor	500 mg/d for 3-6 months	No
58	Kurigram	25	Housewife	48	2	1	4+	Tin/others	Non-poor	500 mg/d for 3-6 months	No
59	Kurigram	25	Housewife	58	3	2	4+	Tin/others	Non-poor	500 mg/d for 3-6 months	No
60	Kurigram	19	Housewife	47	1	0	4+	Tin/others	Non-poor	500 mg/d for 3-6 months	No
61	Kurigram	26	Housewife	47.5	1	0	4+	Pacca/Semi-pacca	Non-poor	500 mg/d for <3 months	No
62	Kurigram	28	Housewife	52	4	2	4+	Tin/others	Poor	500 mg/d for 3-6 months	No
63	Kurigram	25	Housewife	54.5	2	1	4+	Tin/others	Poor	500 mg/d for <3 months	No
64	Kurigram	29	Housewife	45	3	2	4+	Tin/others	Poor	500 mg/d for 3-6 months	No
65	Kurigram	27	Housewife	58	2	1	4+	Pacca/Semi-pacca	Non-poor	500 mg/d for 3-6 months	No
66	Kurigram	25	Housewife	60	2	1	4+	Pacca/Semi-pacca	Non-poor	500 mg/d for 3-6 months	No
67	Kurigram	26	Housewife	47	2	1	4+	Tin/others	Poor	500 mg/d for 3-6 months	No
68	Kurigram	29	Housewife	53	3	1	4+	Tin/others	Non-poor	500 mg/d for 3-6 months	No
69	Kurigram	24	Housewife	60	2	1	4+	Tin/others	Non-poor	500 mg/d for 3-6 months	No
70	Kurigram	25	Housewife	55	2	2	4+	Tin/others	Non-poor	500 mg/d for 3-6 months	No
71	Kurigram	24	Housewife	51	3	1	4+	Tin/others	Poor	500 mg/d for 3-6 months	No
72	Kurigram	20	Housewife	51	1	0	<4	Tin/others	Poor	500 mg/d for <3 months	No
73	Kurigram	33	Housewife	56	3	2	4+	Tin/others	Poor	500 mg/d for 3-6 months	No
74	Kurigram	20	Housewife	40	1	0	4+	Tin/others	Poor	500 mg/d for 3-6 months	No
76	Kurigram	21	Housewife	43.5	3	1	4+	Tin/others	Poor	500 mg/d for 3-6 months	No
77	Kurigram	20	Housewife	46	2	1	4+	Tin/others	Poor	500 mg/d for >=6 months	No
78	Kurigram	16	Housewife	51	2	1	4+	Tin/others	Poor	500 mg/d for 3-6 months	No
79	Kurigram	27	Housewife	66	2	1	4+	Tin/others	Non-poor	500 mg/d for 3-6 months	No
81	Kurigram	23	Housewife	41.5	3	2	4+	Tin/others	Poor	500 mg/d for 3-6 months	No
82	Kurigram	35	Housewife	72	3	2	4+	Tin/others	Poor	500 mg/d for 3-6 months	No
83	Kurigram	21	Housewife	46.5	2	1	4+	Tin/others	Poor	500 mg/d for 3-6 months	No
84	Kurigram	19	Housewife	50	1	0	4+	Tin/others	Non-poor	500 mg/d for 3-6 months	No
85	Kurigram	27	Housewife	48	3	2	4+	Tin/others	Poor	500 mg/d for 3-6 months	No
86	Kurigram	27	Housewife	60	2	1	4+	Tin/others	Poor	500 mg/d for 3-6 months	No
87	Kurigram	20	Housewife	43.5	1	0	4+	Pacca/Semi-pacca	Non-poor	500 mg/d for <3 months	No
88	Kurigram	35	Housewife	48.5	3	2	4+	Tin/others	Poor	500 mg/d for <3 months	No
89	Kurigram	31	Housewife	56	3	2	4+	Tin/others	Non-poor	500 mg/d for 3-6 months	No
90	Kurigram	25	Housewife	42	3	2	4+	Tin/others	Poor	500 mg/d for 3-6 months	No
91	Kurigram	33	Housewife	57	4	3	4+	Tin/others	Non-poor	500 mg/d for 3-6 months	No
92	Kurigram	25	Housewife	46	2	1	4+	Tin/others	Poor	500 mg/d for 3-6 months	No
93	Kurigram	18	Housewife	40	1	0	<4	Tin/others	Poor	500 mg/d for <3 months	No
94	Kurigram	25	Housewife	51	2	1	4+	Tin/others	Non-poor	500 mg/d for 3-6 months	No
95	Kurigram	24	Housewife	42	2	1	4+	Tin/others	Poor	500 mg/d for >=6 months	No
96	Kurigram	24	Housewife	44	2	1	4+	Tin/others	Poor	500 mg/d for 3-6 months	No
98	Kurigram	28	Housewife	57	2	1	4+	Tin/others	Non-poor	500 mg/d for 3-6 months	Yes
99	Kurigram	19	Housewife	40	1	1	4+	Tin/others	Poor	500 mg/d for <3 months	No
100	Kurigram	16	Housewife	53	1	0	4+	Pacca/Semi-pacca	Poor	500 mg/d for 3-6 months	No
101	Kurigram	22	Housewife	42	2	1	4+	Pacca/Semi-pacca	Non-poor	500 mg/d for <3 months	No
102	Kurigram	22	Housewife	55	2	1	4+	Tin/others	Poor	500 mg/d for 3-6 months	No
103	Kurigram	21	Housewife	49.5	2	1	4+	Tin/others	Poor	500 mg/d for <3 months	No
104	Kurigram	15	Housewife	49	1	0	4+	Pacca/Semi-pacca	Poor	500 mg/d for 3-6 months	No
105	Kurigram	20	Housewife	45	2	1	4+	Pacca/Semi-pacca	Poor	500 mg/d for <3 months	No
106	Kurigram	25	Housewife	63.5	1	1	<4	Tin/others	Non-poor	500 mg/d for <3 months	No
107	Kurigram	20	Housewife	42	2	1	4+	Tin/others	Poor	500 mg/d for 3-6 months	No
108	Kurigram	24	Housewife	57	1	1	4+	Tin/others	Poor	500 mg/d for >=6 months	No
109	Kurigram	30	Housewife	41	2	2	4+	Tin/others	Poor	500 mg/d for 3-6 months	No
110	Kurigram	30	Housewife	41	3	2	4+	Pacca/Semi-pacca	Poor	500 mg/d for 3-6 months	No
111	Kurigram	28	Housewife	51	1	0	4+	Tin/others	Non-poor	500 mg/d for >=6 months	No
112	Kurigram	20	Housewife	42	1	0	4+	Tin/others	Poor	500 mg/d for 3-6 months	No
113	Kurigram	22	Housewife	51	2	1	4+	Tin/others	Non-poor	500 mg/d for 3-6 months	Yes
114	Kurigram	17	Housewife	42	2	1	4+	Tin/others	Poor	500 mg/d for >=6 months	No
115	Kurigram	28	Housewife	63	3	2	4+	Pacca/Semi-pacca	Non-poor	500 mg/d for 3-6 months	No
116	Kurigram	25	Housewife	52	2	1	4+	Pacca/Semi-pacca	Non-poor	500 mg/d for 3-6 months	No
117	Kurigram	27	Housewife	57	2	1	4+	Tin/others	Poor	500 mg/d for 3-6 months	No
118	Kurigram	28	Housewife	59	3	2	4+	Tin/others	Poor	500 mg/d for 3-6 months	No
119	Kurigram	20	Housewife	43	1	0	4+	Tin/others	Poor	500 mg/d for 3-6 months	No
120	Kurigram	23	Housewife	41	2	1	4+	Tin/others	Poor	500 mg/d for 3-6 months	No
121	Kurigram	22	Housewife	41	2	1	4+	Tin/others	Poor	500 mg/d for 3-6 months	No
122	Kurigram	18	Housewife	56	1	0	4+	Tin/others	Poor	500 mg/d for 3-6 months	No
123	Kurigram	21	Housewife	41	2	1	4+	Tin/others	Poor	500 mg/d for 3-6 months	No
124	Kurigram	24	Housewife	60.5	1	0	4+	Tin/others	Poor	500 mg/d for 3-6 months	No
125	Kurigram	19	Housewife	44	1	0	4+	Tin/others	Poor	500 mg/d for 3-6 months	No
127	Kurigram	25	Housewife	41	2	1	4+	Tin/others	Poor	500 mg/d for 3-6 months	No
128	Kurigram	30	Housewife	70	3	2	4+	Tin/others	Poor	500 mg/d for 3-6 months	No
129	Kurigram	29	Housewife	51	3	2	4+	Pacca/Semi-pacca	Non-poor	500 mg/d for 3-6 months	No
130	Kurigram	17	Housewife	48	1	0	4+	Pacca/Semi-pacca	Non-poor	500 mg/d for 3-6 months	No
131	Kurigram	22	Housewife	50	2	1	4+	Tin/others	Poor	500 mg/d for 3-6 months	No
132	Kurigram	28	Housewife	43	1	0	4+	Pacca/Semi-pacca	Non-poor	500 mg/d for 3-6 months	No
133	Kurigram	26	Housewife	32	3	2	4+	Tin/others	Poor	500 mg/d for 3-6 months	No
134	Kurigram	24	Housewife	55	1	0	4+	Pacca/Semi-pacca	Non-poor	500 mg/d for 3-6 months	No
135	Kurigram	25	Housewife	51	3	2	4+	Tin/others	Poor	500 mg/d for >=6 months	No
136	Kurigram	18	Housewife	40	1	0	4+	Tin/others	Non-poor	500 mg/d for 3-6 months	No
137	Kurigram	32	Housewife	46	4	3	4+	Tin/others	Poor	500 mg/d for <3 months	No
138	Kurigram	27	Housewife	46	4	2	<4	Tin/others	Non-poor	500 mg/d for <3 months	No
139	Kurigram	33	Housewife	45	3	2	4+	Tin/others	Non-poor	500 mg/d for 3-6 months	No
140	Kurigram	29	Housewife	61.5	2	1	4+	Tin/others	Non-poor	500 mg/d for <3 months	No
141	Kurigram	17	Housewife	44	2	1	<4	Tin/others	Non-poor	500 mg/d for <3 months	No
142	Kurigram	28	Housewife	58	1	0	<4	Pacca/Semi-pacca	Non-poor	500 mg/d for <3 months	No
143	Kurigram	28	Housewife	52.5	3	1	<4	Pacca/Semi-pacca	Non-poor	500 mg/d for <3 months	No
144	Kurigram	15	Housewife	43	1	0	4+	Pacca/Semi-pacca	Poor	500 mg/d for 3-6 months	No
145	Kurigram	20	Housewife	49	2	1	4+	Tin/others	Poor	500 mg/d for 3-6 months	No
146	Kurigram	30	Housewife	51	3	2	4+	Tin/others	Non-poor	500 mg/d for 3-6 months	No
147	Kurigram	18	Housewife	38	1	0	4+	Tin/others	Non-poor	500 mg/d for <3 months	No
148	Kurigram	22	Housewife	56	2	1	4+	Tin/others	Non-poor	500 mg/d for 3-6 months	No
149	Kurigram	20	Housewife	39.5	2	1	<4	Tin/others	Poor	500 mg/d for <3 months	No
150	Kurigram	25	Housewife	44	1	0	4+	Tin/others	Non-poor	500 mg/d for 3-6 months	No
151	Kurigram	22	Housewife	52	2	1	4+	Tin/others	Poor	500 mg/d for 3-6 months	No
152	Kurigram	34	Housewife	48	3	2	4+	Tin/others	Poor	500 mg/d for <3 months	No
153	Kurigram	17	Housewife	46	2	1	4+	Tin/others	Poor	500 mg/d for <3 months	No
154	Kurigram	28	Housewife	68	5	1	<4	Tin/others	Non-poor	500 mg/d for <3 months	No
156	Kurigram	23	Housewife	48	2	1	4+	Tin/others	Non-poor	500 mg/d for 3-6 months	No
157	Kurigram	23	Housewife	40	2	1	<4	Tin/others	Non-poor	500 mg/d for <3 months	No
158	Kurigram	20	Housewife	54	1	0	4+	Tin/others	Poor	500 mg/d for <3 months	No
159	Kurigram	27	Housewife	37	1	0	<4	Tin/others	Non-poor	500 mg/d for <3 months	No
161	Kurigram	30	Housewife	49	3	2	4+	Tin/others	Non-poor	500 mg/d for 3-6 months	No
162	Kurigram	29	Housewife	58	3	2	4+	Tin/others	Non-poor	500 mg/d for 3-6 months	No
163	Kurigram	27	Housewife	43	2	1	4+	Tin/others	Poor	500 mg/d for >=6 months	No
164	Kurigram	27	Housewife	52	2	1	4+	Tin/others	Non-poor	500 mg/d for 3-6 months	No
165	Kurigram	28	Housewife	47	2	1	4+	Tin/others	Non-poor	500 mg/d for 3-6 months	No
167	Kurigram	32	Housewife	67	4	3	4+	Tin/others	Non-poor	500 mg/d for 3-6 months	No
168	Kurigram	17	Housewife	43	1	0	4+	Tin/others	Non-poor	500 mg/d for 3-6 months	No
169	Kurigram	20	Housewife	40	1	0	4+	Tin/others	Non-poor	500 mg/d for <3 months	No
170	Kurigram	19	Housewife	51.5	1	0	4+	Tin/others	Non-poor	500 mg/d for 3-6 months	No
171	Kurigram	28	Housewife	61	2	1	4+	Pacca/Semi-pacca	Non-poor	500 mg/d for 3-6 months	No
172	Kurigram	28	Housewife	63	3	2	4+	Tin/others	Poor	500 mg/d for 3-6 months	Yes
173	Kurigram	18	Housewife	44.5	1	0	<4	Pacca/Semi-pacca	Poor	500 mg/d for <3 months	No
174	Kurigram	19	Housewife	60	1	0	4+	Tin/others	Poor	500 mg/d for 3-6 months	No
175	Kurigram	25	Housewife	48.5	1	0	4+	Pacca/Semi-pacca	Non-poor	500 mg/d for 3-6 months	No
176	Kurigram	20	Housewife	61	2	1	4+	Tin/others	Non-poor	500 mg/d for 3-6 months	No
177	Kurigram	28	Housewife	65	4	2	4+	Tin/others	Poor	500 mg/d for 3-6 months	No
178	Kurigram	19	Housewife	37.5	1	0	<4	Tin/others	Non-poor	500 mg/d for <3 months	No
179	Kurigram	28	Housewife	61	3	2	4+	Tin/others	Non-poor	500 mg/d for 3-6 months	No
180	Kurigram	27	Housewife	60.5	2	1	4+	Pacca/Semi-pacca	Non-poor	500 mg/d for <3 months	No
181	Kurigram	20	Housewife	44	2	1	4+	Pacca/Semi-pacca	Poor	500 mg/d for 3-6 months	No
182	Kurigram	32	Housewife	50.5	5	5	<4	Tin/others	Poor	500 mg/d for <3 months	Yes
184	Kurigram	22	Housewife	49.5	1	0	<4	Tin/others	Poor	500 mg/d for <3 months	No
185	Kurigram	24	Housewife	47	2	1	4+	Tin/others	Poor	500 mg/d for >=6 months	No
186	Kurigram	20	Housewife	55	1	0	4+	Tin/others	Poor	500 mg/d for >=6 months	No
187	Kurigram	18	Housewife	44	1	0	4+	Tin/others	Poor	500 mg/d for >=6 months	No
188	Kurigram	25	Housewife	50	1	0	4+	Tin/others	Non-poor	500 mg/d for 3-6 months	No
189	Kurigram	26	Housewife	50	3	2	4+	Tin/others	Poor	500 mg/d for 3-6 months	No
190	Kurigram	26	Housewife	58	2	1	4+	Tin/others	Poor	500 mg/d for 3-6 months	No
191	Kurigram	34	Housewife	48.5	2	1	<4	Tin/others	Poor	500 mg/d for <3 months	No
192	Kurigram	26	Housewife	51	4	3	4+	Tin/others	Poor	500 mg/d for 3-6 months	Yes
193	Kurigram	25	Housewife	53	2	1	4+	Tin/others	Non-poor	500 mg/d for >=6 months	No
194	Kurigram	20	Housewife	46	1	1	4+	Tin/others	Non-poor	500 mg/d for 3-6 months	No
195	Kurigram	18	Housewife	57	2	1	4+	Tin/others	Poor	500 mg/d for 3-6 months	No
198	Kurigram	29	Housewife	39	3	2	4+	Tin/others	Poor	500 mg/d for 3-6 months	No
199	Kurigram	19	Housewife	50	2	1	4+	Tin/others	Poor	500 mg/d for 3-6 months	No
200	Kurigram	18	Housewife	47	3	2	4+	Tin/others	Poor	500 mg/d for 3-6 months	No
201	Kurigram	17	Housewife	53	1	0	4+	Tin/others	Poor	500 mg/d for 3-6 months	No
202	Kurigram	22	Housewife	59	2	1	4+	Tin/others	Poor	500 mg/d for 3-6 months	No
203	Kurigram	27	Housewife	55	4	3	<4	Tin/others	Poor	500 mg/d for <3 months	No
204	Kurigram	25	Housewife	47	2	1	4+	Tin/others	Poor	500 mg/d for 3-6 months	No
205	Kurigram	28	Housewife	54	3	2	4+	Tin/others	Poor	500 mg/d for 3-6 months	No
206	Kurigram	23	Housewife	46	3	2	4+	Tin/others	Poor	500 mg/d for >=6 months	No
207	Kurigram	17	Housewife	49	1	0	4+	Tin/others	Poor	500 mg/d for 3-6 months	No
208	Kurigram	23	Housewife	61	3	1	4+	Tin/others	Poor	500 mg/d for 3-6 months	No
209	Kurigram	20	Housewife	45	2	1	4+	Pacca/Semi-pacca	Poor	500 mg/d for 3-6 months	No
210	Kurigram	23	Housewife	62	2	1	4+	Pacca/Semi-pacca	Non-poor	500 mg/d for 3-6 months	No
211	Kurigram	24	Housewife	56	2	1	4+	Tin/others	Poor	500 mg/d for 3-6 months	No
212	Kurigram	33	Housewife	58	3	2	4+	Tin/others	Poor	500 mg/d for 3-6 months	No
213	Kurigram	30	Housewife	58	3	2	4+	Pacca/Semi-pacca	Poor	500 mg/d for 3-6 months	No
214	Kurigram	18	Housewife	50	1	0	4+	Tin/others	Poor	500 mg/d for 3-6 months	No
215	Kurigram	18	Housewife	48	2	1	4+	Tin/others	Non-poor	500 mg/d for 3-6 months	No
216	Kurigram	15	Housewife	43	2	1	4+	Tin/others	Poor	500 mg/d for 3-6 months	No
217	Kurigram	27	Housewife	56	2	1	4+	Pacca/Semi-pacca	Non-poor	500 mg/d for 3-6 months	No
218	Kurigram	21	Housewife	86	2	1	4+	Tin/others	Non-poor	500 mg/d for 3-6 months	Yes
219	Kurigram	25	Housewife	64	2	1	4+	Pacca/Semi-pacca	Non-poor	500 mg/d for 3-6 months	No
220	Kurigram	29	Housewife	72	2	1	4+	Pacca/Semi-pacca	Non-poor	500 mg/d for 3-6 months	No
221	Kurigram	17	Housewife	56	1	0	4+	Tin/others	Poor	500 mg/d for 3-6 months	No
222	Kurigram	25	Housewife	61	3	2	4+	Pacca/Semi-pacca	Non-poor	500 mg/d for 3-6 months	No
223	Kurigram	32	Housewife	46	4	2	4+	Tin/others	Poor	500 mg/d for >=6 months	No
224	Kurigram	28	Housewife	63	3	1	4+	Pacca/Semi-pacca	Non-poor	500 mg/d for 3-6 months	No
225	Kurigram	27	Housewife	58.5	4	3	4+	Tin/others	Non-poor	500 mg/d for 3-6 months	Yes
226	Kurigram	22	Housewife	52	1	0	4+	Tin/others	Poor	500 mg/d for 3-6 months	No
227	Kurigram	17	Housewife	61	1	0	4+	Tin/others	Non-poor	500 mg/d for 3-6 months	No
228	Kurigram	32	Housewife	49.5	3	2	4+	Tin/others	Poor	500 mg/d for <3 months	No
229	Kurigram	20	Housewife	52	2	1	4+	Tin/others	Poor	500 mg/d for 3-6 months	No
230	Kurigram	17	Housewife	46	1	0	4+	Tin/others	Non-poor	500 mg/d for >=6 months	No
231	Kurigram	24	Housewife	35	2	1	4+	Tin/others	Poor	500 mg/d for >=6 months	No
232	Kurigram	17	Housewife	49	1	0	4+	Tin/others	Poor	500 mg/d for >=6 months	No
233	Kurigram	23	Housewife	49	2	1	4+	Tin/others	Non-poor	500 mg/d for 3-6 months	No
234	Kurigram	24	Housewife	55	2	1	4+	Pacca/Semi-pacca	Non-poor	500 mg/d for 3-6 months	No
235	Kurigram	22	Housewife	58	2	1	4+	Pacca/Semi-pacca	Non-poor	500 mg/d for 3-6 months	No
236	Kurigram	26	Housewife	49	3	2	4+	Tin/others	Poor	500 mg/d for 3-6 months	No
237	Kurigram	35	Housewife	55	3	2	4+	Tin/others	Poor	500 mg/d for 3-6 months	No
238	Kurigram	18	Housewife	50	1	0	4+	Tin/others	Poor	500 mg/d for 3-6 months	No
239	Kurigram	25	Housewife	58	3	1	4+	Tin/others	Poor	500 mg/d for 3-6 months	No
240	Kurigram	28	Housewife	40.5	3	2	4+	Tin/others	Poor	500 mg/d for <3 months	No
241	Kurigram	16	Housewife	48	1	0	4+	Tin/others	Poor	500 mg/d for 3-6 months	No
242	Kurigram	25	Housewife	45	2	1	<4	Tin/others	Non-poor	500 mg/d for <3 months	No
243	Kurigram	18	Housewife	55	1	0	4+	Tin/others	Poor	500 mg/d for <3 months	No
244	Kurigram	20	Housewife	45	1	0	<4	Tin/others	Non-poor	500 mg/d for <3 months	No
245	Kurigram	18	Housewife	41	1	0	<4	Tin/others	Non-poor	500 mg/d for <3 months	No
246	Kurigram	18	Housewife	46	1	0	4+	Pacca/Semi-pacca	Non-poor	500 mg/d for 3-6 months	No
247	Kurigram	20	Housewife	43	2	1	<4	Tin/others	Poor	500 mg/d for <3 months	No
248	Kurigram	29	Housewife	60	2	1	4+	Tin/others	Poor	500 mg/d for <3 months	No
250	Kurigram	25	Housewife	58	2	1	4+	Tin/others	Non-poor	500 mg/d for 3-6 months	No
251	Kurigram	18	Housewife	43	1	0	4+	Tin/others	Poor	500 mg/d for 3-6 months	No
252	Kurigram	35	Housewife	34	5	2	4+	Tin/others	Non-poor	500 mg/d for <3 months	No
253	Kurigram	25	Housewife	72.5	2	2	4+	Pacca/Semi-pacca	Non-poor	500 mg/d for <3 months	No
254	Kurigram	23	Housewife	63	2	1	4+	Tin/others	Non-poor	500 mg/d for 3-6 months	No
255	Kurigram	15	Housewife	46	1	0	<4	Tin/others	Non-poor	500 mg/d for <3 months	No
257	Kurigram	19	Housewife	45	2	1	4+	Tin/others	Non-poor	500 mg/d for 3-6 months	No
258	Kurigram	19	Housewife	47.5	1	0	4+	Pacca/Semi-pacca	Non-poor	500 mg/d for <3 months	No
259	Kurigram	35	Housewife	37	4	3	4+	Pacca/Semi-pacca	Non-poor	500 mg/d for >=6 months	No
260	Kurigram	27	Housewife	55.5	3	2	4+	Tin/others	Non-poor	500 mg/d for 3-6 months	No
261	Kurigram	18	Housewife	44.5	2	1	4+	Tin/others	Poor	500 mg/d for 3-6 months	No
262	Kurigram	33	Housewife	53.5	3	2	<4	Tin/others	Non-poor	500 mg/d for <3 months	No
263	Kurigram	20	Housewife	50	2	1	4+	Tin/others	Non-poor	500 mg/d for <3 months	No
267	Kurigram	22	Housewife	43	2	1	4+	Tin/others	Non-poor	500 mg/d for <3 months	No
268	Kurigram	24	Housewife	49	2	1	4+	Tin/others	Non-poor	500 mg/d for 3-6 months	No
272	Kurigram	25	Housewife	54	2	1	4+	Tin/others	Poor	500 mg/d for 3-6 months	No
273	Kurigram	21	Housewife	37	2	1	4+	Tin/others	Poor	500 mg/d for 3-6 months	No
274	Kurigram	25	Housewife	51	3	1	4+	Tin/others	Poor	500 mg/d for 3-6 months	No
276	Kurigram	22	Housewife	56	1	0	4+	Tin/others	Poor	500 mg/d for 3-6 months	No
277	Kurigram	17	Housewife	46	1	0	4+	Tin/others	Poor	500 mg/d for 3-6 months	No
278	Kurigram	16	Housewife	53	1	0	4+	Tin/others	Poor	500 mg/d for <3 months	No
279	Kurigram	19	Housewife	49.5	2	1	4+	Pacca/Semi-pacca	Non-poor	500 mg/d for <3 months	No
280	Kurigram	26	Housewife	45	2	1	4+	Pacca/Semi-pacca	Poor	500 mg/d for 3-6 months	No
281	Kurigram	31	Housewife	44	4	2	4+	Tin/others	Non-poor	500 mg/d for 3-6 months	No
282	Kurigram	28	Housewife	50	2	1	4+	Pacca/Semi-pacca	Non-poor	500 mg/d for 3-6 months	No
283	Kurigram	19	Housewife	50	2	1	4+	Tin/others	Poor	500 mg/d for 3-6 months	No
284	Kurigram	28	Housewife	63	3	1	4+	Tin/others	Non-poor	500 mg/d for 3-6 months	No
285	Kurigram	17	Housewife	46	2	1	4+	Tin/others	Poor	500 mg/d for <3 months	No
286	Kurigram	20	Housewife	42	2	1	4+	Pacca/Semi-pacca	Poor	500 mg/d for 3-6 months	No
288	Kurigram	16	Housewife	46	1	0	4+	Tin/others	Poor	500 mg/d for 3-6 months	No
289	Kurigram	17	Housewife	62	1	0	4+	Tin/others	Poor	500 mg/d for 3-6 months	No
290	Kurigram	26	Housewife	73	2	1	4+	Tin/others	Poor	500 mg/d for 3-6 months	No
291	Kurigram	24	Housewife	57.5	1	1	4+	Pacca/Semi-pacca	Non-poor	500 mg/d for 3-6 months	No
292	Kurigram	25	Housewife	55	2	1	4+	Pacca/Semi-pacca	Non-poor	500 mg/d for 3-6 months	No
293	Kurigram	19	Housewife	42	1	0	4+	Tin/others	Non-poor	500 mg/d for 3-6 months	No
294	Kurigram	27	Housewife	66	2	1	4+	Tin/others	Non-poor	500 mg/d for 3-6 months	No
295	Kurigram	17	Housewife	46	2	1	4+	Tin/others	Non-poor	500 mg/d for <3 months	No
296	Kurigram	27	Housewife	68	2	1	4+	Tin/others	Poor	500 mg/d for 3-6 months	No
297	Kurigram	34	Housewife	75	2	1	4+	Tin/others	Non-poor	500 mg/d for 3-6 months	No
298	Kurigram	32	Housewife	45	4	2	4+	Tin/others	Non-poor	500 mg/d for 3-6 months	No
299	Kurigram	26	Housewife	55	2	1	4+	Tin/others	Non-poor	500 mg/d for 3-6 months	No
300	Kurigram	45	Housewife	59	4	3	4+	Tin/others	Non-poor	500 mg/d for 3-6 months	No
301	Kurigram	38	Housewife	74.5	3	2	4+	Tin/others	Non-poor	500 mg/d for 3-6 months	No
302	Kurigram	17	Housewife	44	1	0	4+	Pacca/Semi-pacca	Non-poor	500 mg/d for 3-6 months	No
303	Kurigram	35	Housewife	60	3	2	4+	Tin/others	Non-poor	500 mg/d for 3-6 months	No
304	Kurigram	35	Housewife	50	3	2	4+	Pacca/Semi-pacca	Non-poor	500 mg/d for >=6 months	No
305	Kurigram	32	Housewife	60	2	1	4+	Tin/others	Non-poor	500 mg/d for 3-6 months	No
306	Kurigram	18	Housewife	42	1	0	4+	Tin/others	Non-poor	500 mg/d for 3-6 months	No
307	Kurigram	32	Housewife	57	3	2	4+	Tin/others	Non-poor	500 mg/d for 3-6 months	No
308	Kurigram	30	Housewife	59	2	1	4+	Tin/others	Non-poor	500 mg/d for 3-6 months	No
309	Kurigram	23	Housewife	45	2	1	4+	Pacca/Semi-pacca	Non-poor	500 mg/d for 3-6 months	No
310	Kurigram	20	Housewife	44	1	0	4+	Pacca/Semi-pacca	Non-poor	500 mg/d for 3-6 months	No
311	Kurigram	22	Housewife	52	1	0	4+	Tin/others	Non-poor	500 mg/d for <3 months	No
312	Kurigram	25	Housewife	54	2	1	4+	Tin/others	Non-poor	500 mg/d for 3-6 months	No
313	Kurigram	18	Housewife	52	1	0	4+	Tin/others	Poor	500 mg/d for 3-6 months	No
314	Kurigram	18	Housewife	59.5	1	0	<4	Tin/others	Poor	500 mg/d for <3 months	No
315	Kurigram	19	Housewife	46	2	1	4+	Tin/others	Non-poor	500 mg/d for 3-6 months	No
316	Kurigram	18	Housewife	48.5	1	0	4+	Tin/others	Poor	500 mg/d for <3 months	No
317	Kurigram	32	Housewife	49	3	2	4+	Pacca/Semi-pacca	Non-poor	500 mg/d for >=6 months	No
318	Kurigram	26	Housewife	53	3	2	4+	Tin/others	Poor	500 mg/d for 3-6 months	No
319	Kurigram	19	Housewife	58	1	0	4+	Pacca/Semi-pacca	Non-poor	500 mg/d for 3-6 months	No
320	Kurigram	18	Housewife	41	1	0	4+	Tin/others	Poor	500 mg/d for 3-6 months	No
321	Kurigram	26	Housewife	56.5	2	1	<4	Tin/others	Non-poor	500 mg/d for <3 months	No
322	Kurigram	30	Housewife	55	2	1	4+	Pacca/Semi-pacca	Non-poor	500 mg/d for 3-6 months	No
323	Kurigram	30	Housewife	52	2	1	4+	Pacca/Semi-pacca	Non-poor	500 mg/d for 3-6 months	No
324	Kurigram	27	Housewife	56	3	2	4+	Pacca/Semi-pacca	Poor	500 mg/d for 3-6 months	No
325	Kurigram	25	Housewife	50	2	1	4+	Tin/others	Poor	500 mg/d for 3-6 months	No
326	Kurigram	30	Housewife	46	3	2	4+	Tin/others	Non-poor	500 mg/d for 3-6 months	No
327	Kurigram	18	Housewife	54	1	0	<4	Tin/others	Non-poor	500 mg/d for <3 months	No
328	Kurigram	19	Housewife	43	2	1	4+	Pacca/Semi-pacca	Non-poor	500 mg/d for 3-6 months	No
329	Kurigram	26	Housewife	60	2	2	4+	Tin/others	Non-poor	500 mg/d for 3-6 months	No
330	Kurigram	21	Housewife	45	1	0	<4	Tin/others	Poor	500 mg/d for <3 months	No
331	Kurigram	19	Housewife	40.5	1	0	<4	Tin/others	Poor	500 mg/d for <3 months	Yes
332	Kurigram	28	Housewife	46.5	4	2	<4	Tin/others	Non-poor	500 mg/d for <3 months	No
333	Kurigram	18	Housewife	68	1	0	4+	Tin/others	Poor	500 mg/d for 3-6 months	No
334	Kurigram	27	Housewife	50	3	1	4+	Tin/others	Non-poor	500 mg/d for 3-6 months	No
335	Kurigram	19	Housewife	47	2	1	4+	Tin/others	Poor	500 mg/d for 3-6 months	No
336	Kurigram	19	Housewife	60	1	0	4+	Tin/others	Poor	500 mg/d for >=6 months	No
337	Kurigram	26	Housewife	43.5	3	1	<4	Tin/others	Non-poor	500 mg/d for <3 months	No
338	Kurigram	24	Housewife	50	2	1	4+	Tin/others	Non-poor	500 mg/d for 3-6 months	No
339	Kurigram	17	Housewife	42	1	0	4+	Pacca/Semi-pacca	Non-poor	500 mg/d for 3-6 months	No
340	Kurigram	24	Housewife	46.5	2	1	<4	Tin/others	Poor	500 mg/d for <3 months	No
341	Kurigram	17	Housewife	45	2	1	4+	Tin/others	Non-poor	500 mg/d for 3-6 months	No
342	Kurigram	25	Housewife	57	2	1	4+	Tin/others	Poor	500 mg/d for >=6 months	No
343	Kurigram	21	Housewife	47	2	1	4+	Tin/others	Non-poor	500 mg/d for 3-6 months	No
345	Kurigram	18	Housewife	37	3	1	4+	Tin/others	Poor	500 mg/d for <3 months	No
346	Kurigram	28	Housewife	51	3	1	<4	Tin/others	Non-poor	500 mg/d for <3 months	No
347	Kurigram	20	Housewife	52	1	0	4+	Tin/others	Non-poor	500 mg/d for 3-6 months	No
348	Kurigram	21	Housewife	63	3	2	<4	Pacca/Semi-pacca	Non-poor	500 mg/d for <3 months	No
349	Kurigram	17	Housewife	39	2	1	4+	Tin/others	Poor	500 mg/d for 3-6 months	No
350	Kurigram	27	Housewife	51	2	1	4+	Tin/others	Non-poor	500 mg/d for 3-6 months	No
351	Kurigram	31	Housewife	40	3	2	4+	Tin/others	Non-poor	500 mg/d for >=6 months	No
352	Kurigram	33	Housewife	60	5	3	<4	Tin/others	Poor	500 mg/d for <3 months	Yes
353	Kurigram	20	Housewife	53	2	1	4+	Tin/others	Non-poor	500 mg/d for 3-6 months	No
354	Kurigram	18	Housewife	36.5	1	0	4+	Tin/others	Non-poor	500 mg/d for 3-6 months	No
355	Kurigram	26	Housewife	40	2	1	4+	Tin/others	Non-poor	500 mg/d for 3-6 months	No
357	Kurigram	29	Housewife	50	3	1	4+	Tin/others	Non-poor	500 mg/d for 3-6 months	No
358	Kurigram	32	Housewife	61	4	2	4+	Pacca/Semi-pacca	Non-poor	500 mg/d for <3 months	No
359	Kurigram	16	Housewife	55	1	0	4+	Tin/others	Non-poor	500 mg/d for <3 months	No
360	Kurigram	16	Housewife	49	1	0	4+	Tin/others	Non-poor	500 mg/d for 3-6 months	No
361	Kurigram	21	Housewife	59	2	1	4+	Tin/others	Non-poor	500 mg/d for 3-6 months	No
362	Kurigram	34	Housewife	56	4	3	4+	Pacca/Semi-pacca	Non-poor	500 mg/d for 3-6 months	No
363	Kurigram	26	Housewife	58	3	1	4+	Tin/others	Non-poor	500 mg/d for 3-6 months	No
364	Kurigram	17	Housewife	53	1	0	4+	Tin/others	Poor	500 mg/d for 3-6 months	No
365	Kurigram	26	Housewife	56	2	1	4+	Tin/others	Non-poor	500 mg/d for 3-6 months	No
366	Kurigram	22	Housewife	44	2	1	4+	Tin/others	Non-poor	500 mg/d for <3 months	No
367	Kurigram	26	Housewife	66	2	1	4+	Tin/others	Non-poor	500 mg/d for 3-6 months	No
368	Kurigram	23	Housewife	49	2	1	4+	Tin/others	Non-poor	500 mg/d for 3-6 months	No
369	Kurigram	26	Housewife	48	2	1	4+	Pacca/Semi-pacca	Non-poor	500 mg/d for 3-6 months	No
370	Kurigram	24	Housewife	66	2	1	4+	Tin/others	Non-poor	500 mg/d for >=6 months	No
371	Kurigram	20	Housewife	57	2	1	4+	Tin/others	Non-poor	500 mg/d for 3-6 months	No
373	Kurigram	26	Housewife	54	2	1	4+	Tin/others	Non-poor	500 mg/d for 3-6 months	No
374	Kurigram	36	Housewife	47	3	2	4+	Tin/others	Non-poor	500 mg/d for 3-6 months	No
375	Kurigram	26	Housewife	63	1	0	4+	Tin/others	Poor	500 mg/d for 3-6 months	No
376	Kurigram	26	Housewife	51	2	1	4+	Tin/others	Non-poor	500 mg/d for 3-6 months	No
377	Kurigram	24	Housewife	40	2	1	4+	Tin/others	Non-poor	500 mg/d for 3-6 months	No
378	Kurigram	25	Housewife	46	2	1	4+	Tin/others	Non-poor	500 mg/d for 3-6 months	No
379	Kurigram	31	Housewife	56	4	1	4+	Tin/others	Non-poor	500 mg/d for 3-6 months	No
380	Kurigram	18	Housewife	54.5	2	1	4+	Pacca/Semi-pacca	Non-poor	500 mg/d for 3-6 months	No
381	Kurigram	24	Housewife	70	3	2	4+	Pacca/Semi-pacca	Non-poor	500 mg/d for <3 months	No
382	Kurigram	18	Housewife	62	1	0	4+	Pacca/Semi-pacca	Non-poor	500 mg/d for <3 months	No
383	Kurigram	20	Housewife	54	3	1	4+	Tin/others	Non-poor	500 mg/d for 3-6 months	No
384	Kurigram	33	Housewife	47	4	2	4+	Tin/others	Non-poor	500 mg/d for 3-6 months	No
385	Kurigram	22	Housewife	46	2	1	4+	Pacca/Semi-pacca	Non-poor	500 mg/d for 3-6 months	No
386	Kurigram	27	Housewife	72	2	1	<4	Tin/others	Non-poor	500 mg/d for <3 months	No
387	Kurigram	36	Housewife	51	5	3	4+	Tin/others	Non-poor	500 mg/d for <3 months	No
388	Kurigram	30	Housewife	51	2	1	4+	Tin/others	Non-poor	500 mg/d for 3-6 months	No
389	Kurigram	27	Housewife	55	2	1	4+	Tin/others	Non-poor	500 mg/d for 3-6 months	No
390	Kurigram	23	Housewife	37	1	0	<4	Tin/others	Non-poor	500 mg/d for <3 months	No
391	Kurigram	23	Housewife	47	2	1	4+	Tin/others	Non-poor	500 mg/d for 3-6 months	No
392	Kurigram	22	Housewife	53	2	1	4+	Tin/others	Non-poor	500 mg/d for <3 months	No
393	Kurigram	18	Housewife	49.5	2	1	4+	Pacca/Semi-pacca	Non-poor	500 mg/d for 3-6 months	No
394	Kurigram	17	Housewife	47	2	1	4+	Tin/others	Non-poor	500 mg/d for 3-6 months	No
395	Kurigram	31	Housewife	52	3	1	4+	Tin/others	Non-poor	500 mg/d for 3-6 months	No
397	Kurigram	15	Housewife	57	2	1	4+	Tin/others	Poor	500 mg/d for <3 months	No
398	Kurigram	16	Housewife	34	1	0	4+	Tin/others	Poor	500 mg/d for <3 months	No
399	Kurigram	25	Housewife	46	2	1	4+	Tin/others	Poor	500 mg/d for 3-6 months	No
400	Kurigram	22	Housewife	48	2	1	4+	Tin/others	Poor	500 mg/d for 3-6 months	No
401	Kurigram	18	Housewife	51	1	0	4+	Tin/others	Poor	500 mg/d for 3-6 months	No
402	Kurigram	28	Housewife	44	3	2	4+	Tin/others	Poor	500 mg/d for <3 months	No
403	Kurigram	25	Housewife	43.5	2	1	4+	Tin/others	Poor	500 mg/d for 3-6 months	No
404	Kurigram	22	Housewife	45	1	0	4+	Tin/others	Poor	500 mg/d for 3-6 months	No
405	Kurigram	18	Housewife	43	2	1	4+	Tin/others	Poor	500 mg/d for 3-6 months	No
406	Kurigram	29	Housewife	33.5	5	4	4+	Tin/others	Poor	500 mg/d for <3 months	No
407	Kurigram	22	Housewife	49	3	1	4+	Tin/others	Poor	500 mg/d for <3 months	No
408	Kurigram	20	Housewife	52	1	0	4+	Tin/others	Poor	500 mg/d for 3-6 months	No
409	Kurigram	18	Housewife	39	1	0	4+	Tin/others	Poor	500 mg/d for 3-6 months	No
410	Kurigram	20	Housewife	48	2	1	4+	Tin/others	Non-poor	500 mg/d for 3-6 months	No
411	Kurigram	22	Housewife	48	2	1	4+	Tin/others	Poor	500 mg/d for 3-6 months	No
412	Kurigram	22	Housewife	43.5	2	1	4+	Tin/others	Non-poor	500 mg/d for <3 months	No
413	Kurigram	22	Housewife	48	2	1	4+	Tin/others	Poor	500 mg/d for <3 months	No
414	Kurigram	22	Housewife	48	1	0	4+	Tin/others	Poor	500 mg/d for >=6 months	No
415	Kurigram	28	Housewife	44.5	2	1	4+	Tin/others	Poor	500 mg/d for 3-6 months	No
416	Kurigram	22	Housewife	68	3	2	4+	Tin/others	Poor	500 mg/d for <3 months	No
417	Kurigram	28	Housewife	53.5	3	2	4+	Tin/others	Poor	500 mg/d for 3-6 months	No
418	Kurigram	20	Housewife	42	2	1	4+	Tin/others	Poor	500 mg/d for 3-6 months	No
419	Kurigram	35	Housewife	73	5	2	4+	Tin/others	Poor	500 mg/d for 3-6 months	No
420	Kurigram	21	Housewife	42	1	0	4+	Tin/others	Non-poor	500 mg/d for 3-6 months	No
421	Kurigram	30	Housewife	60	3	2	4+	Pacca/Semi-pacca	Non-poor	500 mg/d for 3-6 months	No
422	Kurigram	16	Housewife	49	1	0	<4	Pacca/Semi-pacca	Non-poor	500 mg/d for <3 months	No
423	Kurigram	27	Housewife	54.5	2	1	4+	Tin/others	Non-poor	500 mg/d for 3-6 months	No
425	Kurigram	27	Housewife	49.5	3	1	4+	Tin/others	Poor	500 mg/d for 3-6 months	No
427	Kurigram	33	Housewife	54	5	4	<4	Tin/others	Non-poor	500 mg/d for <3 months	No
429	Kurigram	26	Housewife	56	2	1	4+	Tin/others	Non-poor	500 mg/d for 3-6 months	No
430	Kurigram	28	Housewife	45	2	1	4+	Tin/others	Non-poor	500 mg/d for 3-6 months	No
431	Kurigram	26	Housewife	48.5	2	1	4+	Tin/others	Non-poor	500 mg/d for 3-6 months	No
432	Kurigram	20	Housewife	42	2	1	4+	Pacca/Semi-pacca	Non-poor	500 mg/d for 3-6 months	No
433	Kurigram	21	Housewife	52	3	2	4+	Tin/others	Poor	500 mg/d for 3-6 months	No
434	Kurigram	22	Housewife	61.5	1	0	4+	Tin/others	Non-poor	500 mg/d for 3-6 months	No
435	Kurigram	28	Housewife	54.5	2	1	4+	Tin/others	Non-poor	500 mg/d for 3-6 months	No
436	Kurigram	23	Housewife	76.5	4	3	4+	Pacca/Semi-pacca	Non-poor	500 mg/d for 3-6 months	No
437	Kurigram	17	Housewife	56	1	0	4+	Tin/others	Poor	500 mg/d for 3-6 months	Yes
438	Kurigram	21	Housewife	42	2	1	<4	Tin/others	Poor	500 mg/d for 3-6 months	No
439	Kurigram	24	Housewife	47	1	0	4+	Pacca/Semi-pacca	Non-poor	500 mg/d for <3 months	No
441	Kurigram	18	Housewife	37	1	0	<4	Tin/others	Non-poor	500 mg/d for <3 months	No
442	Kurigram	23	Housewife	58	2	1	<4	Pacca/Semi-pacca	Non-poor	500 mg/d for 3-6 months	No
443	Kurigram	31	Housewife	43.5	3	2	<4	Tin/others	Non-poor	500 mg/d for <3 months	No
444	Kurigram	21	Housewife	59	2	1	4+	Tin/others	Non-poor	500 mg/d for 3-6 months	No
445	Kurigram	17	Housewife	50	1	0	4+	Tin/others	Non-poor	500 mg/d for 3-6 months	No
446	Kurigram	35	Housewife	56	3	2	4+	Tin/others	Non-poor	500 mg/d for 3-6 months	No
447	Kurigram	28	Housewife	62	2	1	4+	Tin/others	Non-poor	500 mg/d for 3-6 months	No
448	Kurigram	27	Housewife	61	2	1	4+	Tin/others	Non-poor	500 mg/d for 3-6 months	No
449	Kurigram	27	Housewife	45	3	1	4+	Tin/others	Non-poor	500 mg/d for 3-6 months	No
450	Kurigram	28	Housewife	62	1	1	4+	Tin/others	Non-poor	500 mg/d for 3-6 months	Yes
452	Kurigram	22	Housewife	52	1	0	<4	Tin/others	Non-poor	500 mg/d for <3 months	No
453	Kurigram	19	Housewife	61.5	1	0	4+	Tin/others	Non-poor	500 mg/d for 3-6 months	No
454	Kurigram	18	Housewife	39.5	1	0	<4	Tin/others	Non-poor	500 mg/d for <3 months	No
455	Kurigram	27	Housewife	46.5	2	1	4+	Tin/others	Non-poor	500 mg/d for <3 months	No
456	Kurigram	18	Housewife	53	1	0	4+	Tin/others	Non-poor	500 mg/d for 3-6 months	No
457	Kurigram	30	Housewife	52	3	2	4+	Tin/others	Non-poor	500 mg/d for 3-6 months	No
458	Kurigram	18	Others	50	2	1	4+	Pacca/Semi-pacca	Non-poor	500 mg/d for 3-6 months	No
459	Kurigram	28	Housewife	46	2	1	4+	Tin/others	Non-poor	500 mg/d for 3-6 months	No
460	Kurigram	25	Housewife	50	2	1	4+	Pacca/Semi-pacca	Non-poor	500 mg/d for 3-6 months	No
461	Kurigram	26	Housewife	49	2	1	4+	Tin/others	Poor	500 mg/d for <3 months	No
462	Kurigram	26	Housewife	46	3	2	4+	Tin/others	Poor	500 mg/d for >=6 months	No
464	Kurigram	29	Housewife	48	2	1	4+	Tin/others	Poor	500 mg/d for >=6 months	No
465	Kurigram	23	Housewife	84	2	1	4+	Pacca/Semi-pacca	Non-poor	500 mg/d for 3-6 months	Yes
466	Kurigram	18	Housewife	46	1	0	<4	Pacca/Semi-pacca	Non-poor	500 mg/d for <3 months	No
467	Kurigram	21	Housewife	56	2	1	4+	Pacca/Semi-pacca	Non-poor	500 mg/d for 3-6 months	No
468	Kurigram	19	Housewife	56	1	0	4+	Tin/others	Poor	500 mg/d for 3-6 months	No
469	Kurigram	16	Housewife	44.5	2	1	<4	Tin/others	Poor	500 mg/d for <3 months	No
470	Kurigram	27	Housewife	56	3	2	4+	Tin/others	Poor	500 mg/d for 3-6 months	No
471	Kurigram	18	Housewife	43	2	1	4+	Tin/others	Poor	500 mg/d for 3-6 months	No
472	Kurigram	31	Housewife	43	3	2	4+	Tin/others	Non-poor	500 mg/d for 3-6 months	No
473	Kurigram	20	Housewife	62	2	1	<4	Tin/others	Non-poor	500 mg/d for 3-6 months	No
474	Kurigram	18	Housewife	62	1	0	4+	Tin/others	Poor	500 mg/d for <3 months	No
475	Kurigram	18	Housewife	48	1	0	4+	Tin/others	Non-poor	500 mg/d for 3-6 months	No
476	Kurigram	27	Housewife	48	3	1	4+	Tin/others	Non-poor	500 mg/d for 3-6 months	No
477	Kurigram	37	Housewife	43	3	2	4+	Tin/others	Poor	500 mg/d for 3-6 months	No
478	Kurigram	25	Housewife	45	2	1	4+	Tin/others	Poor	500 mg/d for 3-6 months	No
479	Kurigram	35	Housewife	67	3	2	4+	Tin/others	Poor	500 mg/d for 3-6 months	No
480	Kurigram	16	Housewife	46	1	0	4+	Tin/others	Poor	500 mg/d for 3-6 months	No
481	Kurigram	19	Housewife	40	2	1	<4	Tin/others	Poor	500 mg/d for <3 months	No
482	Kurigram	20	Housewife	40	2	1	4+	Tin/others	Non-poor	500 mg/d for >=6 months	No
483	Kurigram	25	Housewife	64	2	1	4+	Pacca/Semi-pacca	Non-poor	500 mg/d for 3-6 months	No
484	Kurigram	21	Housewife	51.5	1	0	<4	Pacca/Semi-pacca	Non-poor	500 mg/d for <3 months	No
485	Kurigram	38	Housewife	56	4	3	4+	Tin/others	Non-poor	500 mg/d for 3-6 months	No
486	Kurigram	18	Housewife	47	1	0	<4	Tin/others	Non-poor	500 mg/d for 3-6 months	No
487	Kurigram	26	Housewife	53.5	3	2	4+	Tin/others	Poor	500 mg/d for 3-6 months	No
489	Kurigram	20	Housewife	48.5	1	0	<4	Tin/others	Non-poor	500 mg/d for <3 months	No
490	Kurigram	16	Housewife	50	1	0	4+	Tin/others	Non-poor	500 mg/d for 3-6 months	No
491	Kurigram	26	Housewife	43	2	1	4+	Tin/others	Non-poor	500 mg/d for 3-6 months	No
492	Kurigram	25	Housewife	53	1	0	4+	Tin/others	Non-poor	500 mg/d for 3-6 months	No
493	Kurigram	26	Housewife	45	2	1	4+	Tin/others	Poor	500 mg/d for >=6 months	No
494	Kurigram	30	Housewife	64	3	2	4+	Tin/others	Poor	500 mg/d for 3-6 months	No
496	Kurigram	29	Housewife	52	3	2	4+	Tin/others	Poor	500 mg/d for 3-6 months	No
497	Kurigram	19	Housewife	48	2	1	4+	Tin/others	Non-poor	500 mg/d for 3-6 months	No
498	Kurigram	18	Housewife	47	1	0	4+	Pacca/Semi-pacca	Non-poor	500 mg/d for 3-6 months	No
499	Kurigram	27	Housewife	55	3	2	4+	Tin/others	Poor	500 mg/d for 3-6 months	No
500	Kurigram	34	Housewife	57	3	1	4+	Pacca/Semi-pacca	Non-poor	500 mg/d for 3-6 months	No
501	Kurigram	18	Housewife	39	1	0	4+	Tin/others	Non-poor	500 mg/d for 3-6 months	No
502	Kurigram	28	Housewife	60	3	1	4+	Tin/others	Poor	500 mg/d for 3-6 months	Yes
503	Kurigram	23	Housewife	59	2	1	4+	Tin/others	Non-poor	500 mg/d for 3-6 months	No
504	Kurigram	18	Housewife	42	1	0	4+	Tin/others	Poor	500 mg/d for 3-6 months	No
505	Kurigram	27	Housewife	45	2	1	4+	Tin/others	Poor	500 mg/d for 3-6 months	No
506	Kurigram	19	Housewife	60.5	1	0	<4	Tin/others	Poor	500 mg/d for <3 months	No
507	Kurigram	25	Housewife	49.5	1	0	<4	Tin/others	Poor	500 mg/d for <3 months	No
508	Kurigram	28	Housewife	48.5	2	1	4+	Tin/others	Poor	500 mg/d for 3-6 months	No
509	Kurigram	18	Housewife	42	1	0	4+	Tin/others	Poor	500 mg/d for 3-6 months	No
511	Kurigram	34	Housewife	55	4	3	4+	Tin/others	Poor	500 mg/d for 3-6 months	No
512	Kurigram	28	Housewife	45	3	1	4+	Tin/others	Non-poor	500 mg/d for 3-6 months	No
514	Kurigram	20	Housewife	35	1	0	4+	Tin/others	Poor	500 mg/d for 3-6 months	No
515	Kurigram	18	Housewife	56	1	0	4+	Pacca/Semi-pacca	Non-poor	500 mg/d for >=6 months	No
516	Kurigram	31	Housewife	60	4	2	4+	Tin/others	Poor	500 mg/d for 3-6 months	Yes
517	Kurigram	30	Housewife	48	2	1	4+	Tin/others	Non-poor	500 mg/d for 3-6 months	No
519	Kurigram	27	Housewife	64	3	2	4+	Pacca/Semi-pacca	Non-poor	500 mg/d for 3-6 months	No
521	Kurigram	35	Housewife	51	3	2	4+	Tin/others	Poor	500 mg/d for 3-6 months	No
522	Kurigram	25	Housewife	58	2	1	4+	Tin/others	Poor	500 mg/d for >=6 months	No
523	Kurigram	18	Housewife	37.5	2	1	4+	Tin/others	Poor	500 mg/d for 3-6 months	No
524	Kurigram	28	Housewife	65	3	2	4+	Pacca/Semi-pacca	Non-poor	500 mg/d for 3-6 months	No
527	Kurigram	18	Housewife	60	2	1	4+	Tin/others	Poor	500 mg/d for 3-6 months	No
528	Kurigram	18	Housewife	52	1	0	4+	Pacca/Semi-pacca	Non-poor	500 mg/d for 3-6 months	No
529	Kurigram	20	Housewife	68	2	1	4+	Tin/others	Poor	500 mg/d for 3-6 months	No
530	Kurigram	30	Housewife	40	3	2	4+	Pacca/Semi-pacca	Non-poor	500 mg/d for 3-6 months	No
531	Kurigram	30	Housewife	45	3	2	4+	Tin/others	Non-poor	500 mg/d for 3-6 months	No
532	Kurigram	30	Housewife	61	2	1	4+	Tin/others	Non-poor	500 mg/d for 3-6 months	No
533	Kurigram	28	Housewife	64	3	2	4+	Pacca/Semi-pacca	Non-poor	500 mg/d for 3-6 months	No
534	Kurigram	35	Housewife	52	3	2	4+	Tin/others	Non-poor	500 mg/d for 3-6 months	No
535	Kurigram	35	Housewife	73	3	2	4+	Pacca/Semi-pacca	Non-poor	500 mg/d for 3-6 months	No
536	Kurigram	30	Housewife	53.5	4	2	4+	Tin/others	Non-poor	500 mg/d for 3-6 months	No
537	Kurigram	24	Housewife	57	2	1	4+	Pacca/Semi-pacca	Non-poor	500 mg/d for 3-6 months	No
538	Kurigram	24	Housewife	52	2	1	4+	Tin/others	Non-poor	500 mg/d for 3-6 months	No
539	Kurigram	24	Housewife	61	2	1	<4	Pacca/Semi-pacca	Non-poor	500 mg/d for 3-6 months	No
540	Kurigram	19	Housewife	54.5	2	1	<4	Pacca/Semi-pacca	Non-poor	500 mg/d for <3 months	No
541	Kurigram	30	Housewife	43.5	3	2	4+	Tin/others	Non-poor	500 mg/d for 3-6 months	No
542	Kurigram	20	Housewife	60	2	1	4+	Tin/others	Non-poor	500 mg/d for 3-6 months	Yes
543	Kurigram	26	Others	53	2	1	4+	Pacca/Semi-pacca	Non-poor	500 mg/d for >=6 months	No
544	Kurigram	30	Housewife	60	3	2	<4	Tin/others	Non-poor	500 mg/d for <3 months	No
545	Kurigram	24	Housewife	54.5	2	1	<4	Pacca/Semi-pacca	Non-poor	500 mg/d for <3 months	No
546	Kurigram	20	Housewife	40	2	1	<4	Tin/others	Non-poor	500 mg/d for <3 months	No
547	Kurigram	17	Housewife	45	1	0	<4	Tin/others	Poor	500 mg/d for <3 months	No
548	Kurigram	21	Housewife	41	2	1	4+	Pacca/Semi-pacca	Non-poor	500 mg/d for 3-6 months	No
549	Kurigram	25	Housewife	57	1	1	4+	Tin/others	Non-poor	500 mg/d for >=6 months	No
550	Kurigram	32	Housewife	47	5	3	4+	Pacca/Semi-pacca	Non-poor	500 mg/d for 3-6 months	No
551	Kurigram	22	Housewife	40	2	1	4+	Tin/others	Non-poor	500 mg/d for 3-6 months	No
552	Kurigram	20	Housewife	48	2	1	4+	Tin/others	Poor	500 mg/d for 3-6 months	No
553	Kurigram	25	Housewife	46	2	1	4+	Tin/others	Non-poor	500 mg/d for 3-6 months	Yes
554	Kurigram	30	Housewife	52	4	3	4+	Tin/others	Poor	500 mg/d for 3-6 months	No
555	Kurigram	25	Housewife	48.5	2	1	4+	Pacca/Semi-pacca	Non-poor	500 mg/d for 3-6 months	No
556	Kurigram	30	Housewife	46	2	1	4+	Tin/others	Poor	500 mg/d for >=6 months	No
557	Kurigram	20	Housewife	40	1	0	<4	Tin/others	Non-poor	500 mg/d for <3 months	No
558	Kurigram	21	Housewife	49	2	2	4+	Tin/others	Poor	500 mg/d for 3-6 months	No
560	Kurigram	26	Housewife	53.5	1	0	4+	Tin/others	Poor	500 mg/d for 3-6 months	No
561	Kurigram	19	Housewife	41	1	0	4+	Pacca/Semi-pacca	Non-poor	500 mg/d for 3-6 months	No
562	Kurigram	19	Housewife	46	1	0	4+	Tin/others	Poor	500 mg/d for 3-6 months	No
564	Kurigram	18	Housewife	58	2	1	4+	Tin/others	Poor	500 mg/d for 3-6 months	No
565	Kurigram	28	Housewife	53.5	4	1	4+	Tin/others	Non-poor	500 mg/d for 3-6 months	No
566	Kurigram	18	Housewife	43	1	0	4+	Tin/others	Non-poor	500 mg/d for 3-6 months	No
567	Kurigram	26	Housewife	60	4	2	4+	Pacca/Semi-pacca	Non-poor	500 mg/d for <3 months	No
568	Kurigram	17	Housewife	44	1	0	4+	Tin/others	Non-poor	500 mg/d for 3-6 months	No
569	Kurigram	31	Housewife	59	1	1	4+	Tin/others	Poor	500 mg/d for 3-6 months	No
570	Kurigram	28	Housewife	42	2	1	4+	Tin/others	Poor	500 mg/d for 3-6 months	No
571	Kurigram	29	Housewife	46	1	1	4+	Tin/others	Non-poor	500 mg/d for <3 months	No
572	Kurigram	26	Housewife	49	3	3	4+	Tin/others	Non-poor	500 mg/d for 3-6 months	No
573	Kurigram	30	Housewife	54	1	1	4+	Tin/others	Non-poor	500 mg/d for 3-6 months	No
574	Kurigram	32	Housewife	59	2	2	4+	Tin/others	Poor	500 mg/d for <3 months	No
575	Kurigram	31	Housewife	62	3	3	4+	Tin/others	Non-poor	500 mg/d for 3-6 months	No
576	Kurigram	26	Housewife	55	1	1	4+	Tin/others	Non-poor	500 mg/d for 3-6 months	No
577	Kurigram	32	Housewife	61.5	1	0	<4	Tin/others	Non-poor	500 mg/d for <3 months	No
578	Kurigram	23	Housewife	55	1	1	4+	Tin/others	Non-poor	500 mg/d for 3-6 months	No
579	Kurigram	21	Housewife	64	1	0	4+	Tin/others	Poor	500 mg/d for 3-6 months	No
580	Kurigram	20	Housewife	55	1	0	4+	Tin/others	Non-poor	500 mg/d for 3-6 months	No
581	Kurigram	22	Housewife	45	2	1	4+	Tin/others	Poor	500 mg/d for >=6 months	No
582	Kurigram	28	Housewife	58	2	1	4+	Tin/others	Poor	500 mg/d for 3-6 months	No
583	Kurigram	19	Housewife	41	2	1	4+	Tin/others	Poor	500 mg/d for 3-6 months	No
584	Kurigram	28	Housewife	50	2	1	4+	Tin/others	Poor	500 mg/d for >=6 months	No
585	Kurigram	32	Housewife	56	3	1	4+	Tin/others	Non-poor	500 mg/d for 3-6 months	No
586	Kurigram	23	Housewife	42	2	1	4+	Tin/others	Poor	500 mg/d for 3-6 months	No
587	Kurigram	19	Housewife	60	2	1	4+	Tin/others	Non-poor	500 mg/d for 3-6 months	No
588	Kurigram	31	Housewife	49.5	4	3	4+	Tin/others	Non-poor	500 mg/d for 3-6 months	No
589	Kurigram	20	Housewife	60	1	0	4+	Tin/others	Non-poor	500 mg/d for 3-6 months	No
590	Kurigram	27	Housewife	47	2	1	4+	Tin/others	Poor	500 mg/d for >=6 months	No
591	Kurigram	29	Housewife	58.5	2	1	4+	Tin/others	Poor	500 mg/d for <3 months	No
593	Kurigram	27	Housewife	63	2	1	4+	Tin/others	Poor	500 mg/d for 3-6 months	No
594	Kurigram	24	Housewife	43	1	0	4+	Tin/others	Non-poor	500 mg/d for 3-6 months	No
595	Kurigram	29	Housewife	63	1	0	4+	Tin/others	Non-poor	500 mg/d for 3-6 months	No
598	Kurigram	30	Housewife	49	3	2	4+	Tin/others	Poor	500 mg/d for 3-6 months	No
599	Kurigram	28	Housewife	53	2	1	4+	Tin/others	Poor	500 mg/d for 3-6 months	No
600	Kurigram	20	Housewife	40	1	0	4+	Tin/others	Poor	500 mg/d for 3-6 months	No
601	Kurigram	27	Housewife	67.5	3	1	<4	Pacca/Semi-pacca	Non-poor	500 mg/d for 3-6 months	No
602	Kurigram	28	Housewife	52	2	1	<4	Tin/others	Poor	500 mg/d for 3-6 months	No
605	Kurigram	26	Housewife	55	2	1	4+	Tin/others	Poor	500 mg/d for 3-6 months	No
606	Kurigram	16	Housewife	41	1	0	4+	Tin/others	Poor	500 mg/d for 3-6 months	No
607	Kurigram	16	Housewife	42.5	1	0	<4	Tin/others	Poor	500 mg/d for <3 months	No
608	Kurigram	29	Housewife	53	3	2	4+	Tin/others	Poor	500 mg/d for 3-6 months	No
609	Kurigram	20	Housewife	56	1	0	4+	Tin/others	Poor	500 mg/d for 3-6 months	No
610	Kurigram	22	Housewife	51	2	1	4+	Tin/others	Poor	500 mg/d for >=6 months	No
611	Kurigram	18	Housewife	38	1	0	4+	Tin/others	Non-poor	500 mg/d for 3-6 months	No
612	Kurigram	18	Housewife	45	1	0	<4	Tin/others	Non-poor	500 mg/d for <3 months	No
613	Kurigram	22	Housewife	57	2	1	4+	Tin/others	Poor	500 mg/d for 3-6 months	No
614	Kurigram	16	Housewife	40	2	1	4+	Tin/others	Non-poor	500 mg/d for 3-6 months	No
615	Kurigram	30	Housewife	43	4	3	4+	Tin/others	Poor	500 mg/d for 3-6 months	No
616	Kurigram	31	Housewife	45	3	2	4+	Tin/others	Poor	500 mg/d for 3-6 months	No
617	Kurigram	28	Housewife	50	2	1	4+	Tin/others	Non-poor	500 mg/d for 3-6 months	No
618	Kurigram	26	Housewife	40	2	1	4+	Tin/others	Non-poor	500 mg/d for 3-6 months	No
619	Kurigram	18	Housewife	35	2	1	4+	Tin/others	Poor	500 mg/d for 3-6 months	No
621	Kurigram	18	Housewife	44	2	1	4+	Tin/others	Poor	500 mg/d for 3-6 months	No
622	Kurigram	22	Housewife	51	2	1	4+	Tin/others	Poor	500 mg/d for 3-6 months	No
623	Kurigram	25	Housewife	76.5	2	1	<4	Tin/others	Non-poor	500 mg/d for <3 months	No
624	Kurigram	18	Housewife	46	2	1	4+	Tin/others	Non-poor	500 mg/d for 3-6 months	No
626	Kurigram	27	Housewife	47	2	1	4+	Tin/others	Poor	500 mg/d for >=6 months	No
628	Kurigram	24	Housewife	55	2	1	4+	Tin/others	Non-poor	500 mg/d for 3-6 months	No
629	Kurigram	24	Housewife	43	2	1	4+	Tin/others	Poor	500 mg/d for >=6 months	No
631	Kurigram	27	Housewife	44	2	1	<4	Tin/others	Poor	500 mg/d for <3 months	No
632	Kurigram	18	Housewife	51.5	2	1	4+	Tin/others	Non-poor	500 mg/d for >=6 months	No
634	Kurigram	31	Housewife	54	3	2	4+	Tin/others	Poor	500 mg/d for <3 months	No
635	Kurigram	17	Housewife	42	1	0	4+	Tin/others	Non-poor	500 mg/d for 3-6 months	No
638	Kurigram	24	Housewife	51	2	1	4+	Tin/others	Non-poor	500 mg/d for >=6 months	No
641	Kurigram	35	Housewife	55	5	3	4+	Tin/others	Non-poor	500 mg/d for 3-6 months	No
642	Kurigram	30	Housewife	45	3	2	4+	Pacca/Semi-pacca	Non-poor	500 mg/d for 3-6 months	No
643	Kurigram	24	Housewife	38.5	2	1	4+	Tin/others	Poor	500 mg/d for 3-6 months	No
646	Kurigram	20	Housewife	43.5	1	0	4+	Tin/others	Non-poor	500 mg/d for 3-6 months	No
647	Kurigram	30	Housewife	44	2	1	4+	Tin/others	Non-poor	500 mg/d for >=6 months	No
648	Kurigram	33	Housewife	52	5	5	4+	Tin/others	Non-poor	500 mg/d for 3-6 months	No
649	Kurigram	28	Housewife	46	2	2	4+	Tin/others	Poor	500 mg/d for 3-6 months	No
650	Kurigram	28	Housewife	45	2	1	4+	Tin/others	Non-poor	500 mg/d for 3-6 months	No
651	Kurigram	28	Housewife	40.5	4	3	<4	Tin/others	Non-poor	500 mg/d for <3 months	No
652	Kurigram	30	Housewife	42	3	2	4+	Tin/others	Non-poor	500 mg/d for <3 months	No
653	Kurigram	25	Housewife	51	2	1	4+	Tin/others	Poor	500 mg/d for 3-6 months	No
655	Kurigram	30	Housewife	42	2	2	4+	Tin/others	Non-poor	500 mg/d for 3-6 months	No
657	Kurigram	28	Housewife	61	3	2	4+	Tin/others	Non-poor	500 mg/d for 3-6 months	No
658	Kurigram	19	Housewife	62	1	0	4+	Tin/others	Non-poor	500 mg/d for 3-6 months	No
659	Kurigram	28	Housewife	62	3	2	4+	Tin/others	Non-poor	500 mg/d for 3-6 months	No
660	Kurigram	28	Others	50.5	1	0	<4	Pacca/Semi-pacca	Non-poor	500 mg/d for <3 months	No
661	Kurigram	16	Housewife	50	1	0	4+	Tin/others	Non-poor	500 mg/d for <3 months	No
662	Kurigram	14	Housewife	42	1	0	4+	Tin/others	Non-poor	500 mg/d for <3 months	No
663	Kurigram	20	Housewife	44	1	0	4+	Tin/others	Poor	500 mg/d for 3-6 months	No
664	Kurigram	28	Housewife	53	2	1	4+	Tin/others	Non-poor	500 mg/d for >=6 months	No
665	Kurigram	25	Housewife	43	2	1	4+	Tin/others	Non-poor	500 mg/d for 3-6 months	No
666	Kurigram	22	Housewife	47	2	1	4+	Tin/others	Non-poor	500 mg/d for 3-6 months	No
667	Kurigram	20	Housewife	44	1	0	4+	Tin/others	Poor	500 mg/d for 3-6 months	No
668	Kurigram	22	Housewife	38	2	1	4+	Tin/others	Poor	500 mg/d for >=6 months	No
669	Kurigram	25	Housewife	53	3	1	4+	Tin/others	Poor	500 mg/d for 3-6 months	No
670	Kurigram	30	Housewife	56	3	2	4+	Tin/others	Poor	500 mg/d for >=6 months	No
671	Kurigram	28	Housewife	49.5	4	2	4+	Tin/others	Poor	500 mg/d for 3-6 months	No
672	Kurigram	20	Housewife	47.5	2	1	<4	Tin/others	Poor	500 mg/d for <3 months	No
673	Kurigram	26	Housewife	58	4	1	4+	Tin/others	Poor	500 mg/d for 3-6 months	No
674	Kurigram	28	Housewife	54	3	2	4+	Pacca/Semi-pacca	Non-poor	500 mg/d for 3-6 months	No
675	Kurigram	28	Housewife	55	3	2	4+	Tin/others	Poor	500 mg/d for 3-6 months	No
676	Kurigram	21	Housewife	50.5	2	1	4+	Tin/others	Poor	500 mg/d for 3-6 months	No
677	Kurigram	26	Housewife	53	3	2	4+	Pacca/Semi-pacca	Non-poor	500 mg/d for 3-6 months	No
678	Kurigram	25	Housewife	45	2	1	4+	Tin/others	Poor	500 mg/d for 3-6 months	No
679	Kurigram	19	Housewife	53	1	0	4+	Tin/others	Non-poor	500 mg/d for 3-6 months	No
680	Kurigram	25	Housewife	52	2	1	4+	Tin/others	Poor	500 mg/d for 3-6 months	No
681	Kurigram	18	Housewife	52	1	0	4+	Tin/others	Poor	500 mg/d for 3-6 months	No
682	Kurigram	23	Housewife	39	2	1	4+	Tin/others	Poor	500 mg/d for 3-6 months	No
683	Kurigram	30	Housewife	56	3	2	4+	Tin/others	Non-poor	500 mg/d for 3-6 months	No
684	Kurigram	26	Housewife	61	3	1	4+	Tin/others	Poor	500 mg/d for 3-6 months	No
685	Kurigram	20	Housewife	60	1	0	4+	Tin/others	Poor	500 mg/d for 3-6 months	No
686	Kurigram	23	Housewife	33.5	2	1	<4	Tin/others	Poor	500 mg/d for <3 months	No
687	Kurigram	18	Housewife	35	1	0	4+	Tin/others	Poor	500 mg/d for 3-6 months	No
688	Kurigram	18	Housewife	43	1	0	4+	Tin/others	Non-poor	500 mg/d for 3-6 months	No
690	Kurigram	18	Housewife	42	1	0	<4	Tin/others	Poor	500 mg/d for <3 months	No
691	Kurigram	26	Housewife	42	4	2	4+	Tin/others	Non-poor	500 mg/d for 3-6 months	No
693	Kurigram	17	Housewife	44	1	0	4+	Tin/others	Non-poor	500 mg/d for 3-6 months	No
694	Kurigram	28	Housewife	62	3	1	4+	Tin/others	Non-poor	500 mg/d for 3-6 months	No
697	Kurigram	20	Housewife	52	1	0	4+	Tin/others	Poor	500 mg/d for 3-6 months	Yes
698	Kurigram	17	Housewife	64	1	0	4+	Tin/others	Non-poor	500 mg/d for 3-6 months	No
699	Kurigram	20	Housewife	62	1	0	4+	Pacca/Semi-pacca	Non-poor	500 mg/d for 3-6 months	No
700	Kurigram	18	Housewife	49.5	1	0	4+	Tin/others	Non-poor	500 mg/d for 3-6 months	No
701	Kurigram	28	Housewife	54	3	1	4+	Tin/others	Poor	500 mg/d for 3-6 months	No
703	Kurigram	25	Housewife	48	2	1	4+	Tin/others	Non-poor	500 mg/d for 3-6 months	No
704	Kurigram	28	Housewife	49	2	1	<4	Tin/others	Poor	500 mg/d for 3-6 months	No
705	Kurigram	25	Housewife	48.5	2	1	4+	Tin/others	Poor	500 mg/d for 3-6 months	No
706	Kurigram	22	Housewife	51	1	0	4+	Tin/others	Non-poor	500 mg/d for 3-6 months	No
707	Kurigram	20	Housewife	65	1	1	4+	Tin/others	Poor	500 mg/d for 3-6 months	No
708	Kurigram	19	Housewife	49	1	0	<4	Tin/others	Poor	500 mg/d for <3 months	Yes
709	Kurigram	20	Housewife	62	2	1	4+	Tin/others	Poor	500 mg/d for <3 months	No
710	Kurigram	15	Housewife	50.5	1	0	4+	Tin/others	Poor	500 mg/d for <3 months	No
711	Kurigram	25	Housewife	35.5	2	1	<4	Tin/others	Poor	500 mg/d for <3 months	No
712	Kurigram	35	Housewife	45	5	3	<4	Tin/others	Poor	500 mg/d for <3 months	No
713	Kurigram	29	Housewife	47	4	3	<4	Tin/others	Poor	500 mg/d for <3 months	No
714	Kurigram	25	Housewife	56	2	1	4+	Tin/others	Poor	500 mg/d for 3-6 months	No
715	Kurigram	16	Housewife	52	1	0	<4	Tin/others	Poor	500 mg/d for <3 months	No
716	Kurigram	20	Housewife	53.5	2	1	4+	Tin/others	Poor	500 mg/d for 3-6 months	No
717	Kurigram	25	Housewife	37	2	1	4+	Pacca/Semi-pacca	Non-poor	500 mg/d for 3-6 months	Yes
718	Kurigram	26	Housewife	54	2	1	4+	Pacca/Semi-pacca	Non-poor	500 mg/d for 3-6 months	No
719	Kurigram	20	Housewife	45	3	2	4+	Tin/others	Non-poor	500 mg/d for 3-6 months	No
720	Kurigram	26	Housewife	50	4	3	4+	Tin/others	Poor	500 mg/d for 3-6 months	No
721	Kurigram	28	Housewife	58.5	2	1	4+	Tin/others	Non-poor	500 mg/d for 3-6 months	No
722	Kurigram	20	Housewife	40	1	0	<4	Tin/others	Poor	500 mg/d for <3 months	No
723	Kurigram	20	Housewife	50	1	0	4+	Tin/others	Poor	500 mg/d for >=6 months	No
724	Kurigram	20	Housewife	47	1	0	4+	Tin/others	Poor	500 mg/d for 3-6 months	No
725	Kurigram	35	Housewife	67	1	1	4+	Tin/others	Poor	500 mg/d for 3-6 months	No
726	Kurigram	29	Housewife	47.5	3	2	<4	Tin/others	Poor	500 mg/d for <3 months	No
727	Kurigram	27	Housewife	60	2	1	4+	Tin/others	Non-poor	500 mg/d for 3-6 months	No
728	Kurigram	26	Housewife	48	3	2	4+	Tin/others	Poor	500 mg/d for 3-6 months	No
729	Kurigram	28	Housewife	46	2	1	4+	Tin/others	Poor	500 mg/d for >=6 months	No
730	Kurigram	18	Housewife	54	2	1	4+	Tin/others	Poor	500 mg/d for >=6 months	No
731	Kurigram	28	Housewife	38.5	4	3	<4	Tin/others	Poor	500 mg/d for <3 months	No
732	Kurigram	30	Housewife	50	5	4	4+	Tin/others	Poor	500 mg/d for 3-6 months	Yes
733	Kurigram	18	Housewife	51	1	0	4+	Tin/others	Poor	500 mg/d for 3-6 months	No
734	Kurigram	15	Housewife	48	2	1	4+	Tin/others	Poor	500 mg/d for 3-6 months	No
735	Kurigram	28	Housewife	51	3	2	4+	Tin/others	Poor	500 mg/d for 3-6 months	No
736	Kurigram	18	Housewife	39.5	2	1	4+	Tin/others	Poor	500 mg/d for 3-6 months	No
737	Kurigram	28	Housewife	51	2	1	4+	Tin/others	Poor	500 mg/d for 3-6 months	No
738	Kurigram	28	Housewife	51	2	1	4+	Tin/others	Poor	500 mg/d for >=6 months	No
739	Kurigram	27	Housewife	51	3	2	4+	Tin/others	Poor	500 mg/d for >=6 months	Yes
740	Kurigram	21	Housewife	48.5	2	1	4+	Tin/others	Poor	500 mg/d for 3-6 months	No
741	Kurigram	18	Housewife	43	1	0	4+	Tin/others	Poor	500 mg/d for 3-6 months	No
742	Kurigram	27	Housewife	43	4	3	<4	Tin/others	Non-poor	500 mg/d for <3 months	No
743	Kurigram	28	Housewife	53	4	2	4+	Tin/others	Poor	500 mg/d for 3-6 months	No
744	Kurigram	29	Housewife	51	3	2	4+	Tin/others	Poor	500 mg/d for 3-6 months	No
745	Kurigram	27	Housewife	52	2	1	4+	Tin/others	Poor	500 mg/d for 3-6 months	No
746	Kurigram	18	Housewife	48.5	2	1	4+	Tin/others	Poor	500 mg/d for 3-6 months	No
748	Kurigram	32	Housewife	39	5	4	4+	Tin/others	Poor	500 mg/d for 3-6 months	No
749	Kurigram	31	Housewife	51	2	2	4+	Tin/others	Poor	500 mg/d for 3-6 months	No
750	Kurigram	26	Housewife	47	2	1	4+	Tin/others	Poor	500 mg/d for <3 months	No
751	Kurigram	35	Housewife	47	5	4	4+	Tin/others	Non-poor	500 mg/d for <3 months	No
752	Kurigram	26	Housewife	52	2	1	<4	Tin/others	Poor	500 mg/d for <3 months	No
755	Kurigram	24	Housewife	58.5	2	1	4+	Tin/others	Poor	500 mg/d for 3-6 months	No
756	Kurigram	26	Housewife	42.5	2	1	<4	Tin/others	Poor	500 mg/d for <3 months	No
757	Kurigram	27	Housewife	43	2	1	4+	Tin/others	Poor	500 mg/d for <3 months	No
758	Kurigram	24	Housewife	52.5	2	1	4+	Tin/others	Poor	500 mg/d for <3 months	No
760	Kurigram	22	Housewife	43	3	2	4+	Tin/others	Non-poor	500 mg/d for <3 months	No
762	Kurigram	17	Housewife	45	1	0	4+	Tin/others	Poor	500 mg/d for 3-6 months	No
763	Kurigram	23	Housewife	37.5	2	1	4+	Tin/others	Poor	500 mg/d for 3-6 months	No
765	Kurigram	26	Housewife	56	2	1	4+	Tin/others	Non-poor	500 mg/d for 3-6 months	Yes
766	Kurigram	28	Housewife	54	4	2	4+	Tin/others	Non-poor	500 mg/d for 3-6 months	No
767	Kurigram	28	Housewife	71	2	1	4+	Tin/others	Non-poor	500 mg/d for 3-6 months	No
768	Kurigram	19	Housewife	44	1	0	4+	Tin/others	Non-poor	500 mg/d for <3 months	Yes
769	Kurigram	38	Housewife	48	5	4	4+	Tin/others	Non-poor	500 mg/d for 3-6 months	No
770	Kurigram	29	Housewife	42	2	2	4+	Tin/others	Poor	500 mg/d for 3-6 months	No
771	Kurigram	29	Housewife	54	3	2	4+	Tin/others	Non-poor	500 mg/d for 3-6 months	No
772	Kurigram	19	Housewife	42	1	0	4+	Tin/others	Poor	500 mg/d for 3-6 months	No
773	Kurigram	33	Housewife	48	4	2	4+	Pacca/Semi-pacca	Non-poor	500 mg/d for 3-6 months	No
774	Kurigram	18	Housewife	50	2	1	4+	Tin/others	Poor	500 mg/d for 3-6 months	No
775	Kurigram	27	Housewife	48.5	2	1	4+	Tin/others	Non-poor	500 mg/d for <3 months	No
776	Kurigram	28	Housewife	61	3	1	4+	Tin/others	Non-poor	500 mg/d for 3-6 months	No
777	Kurigram	35	Housewife	50.5	3	2	<4	Tin/others	Non-poor	500 mg/d for <3 months	No
778	Kurigram	23	Housewife	39	2	1	4+	Tin/others	Poor	500 mg/d for <3 months	No
779	Kurigram	34	Housewife	55	3	2	4+	Tin/others	Non-poor	500 mg/d for 3-6 months	No
780	Kurigram	29	Housewife	54	2	1	4+	Tin/others	Non-poor	500 mg/d for 3-6 months	No
781	Kurigram	29	Housewife	55.5	1	0	<4	Tin/others	Non-poor	500 mg/d for <3 months	No
783	Kurigram	18	Housewife	52	1	0	4+	Tin/others	Poor	500 mg/d for 3-6 months	No
784	Kurigram	19	Housewife	50	1	0	4+	Tin/others	Poor	500 mg/d for <3 months	No
785	Kurigram	30	Housewife	40	3	2	4+	Tin/others	Poor	500 mg/d for >=6 months	No
787	Kurigram	30	Housewife	51	2	1	4+	Tin/others	Poor	500 mg/d for 3-6 months	No
788	Kurigram	25	Housewife	40	2	1	4+	Tin/others	Poor	500 mg/d for 3-6 months	No
790	Kurigram	30	Housewife	48	4	3	4+	Tin/others	Non-poor	500 mg/d for 3-6 months	No
791	Kurigram	24	Housewife	50	3	2	4+	Tin/others	Poor	500 mg/d for >=6 months	No
792	Kurigram	28	Housewife	45	3	2	4+	Tin/others	Poor	500 mg/d for 3-6 months	No
794	Kurigram	20	Housewife	47	2	1	4+	Tin/others	Poor	500 mg/d for 3-6 months	No
795	Kurigram	30	Housewife	51	3	2	4+	Tin/others	Poor	500 mg/d for 3-6 months	No
796	Kurigram	22	Housewife	40	2	1	4+	Tin/others	Poor	500 mg/d for >=6 months	No
797	Kurigram	21	Housewife	45	2	1	4+	Tin/others	Poor	500 mg/d for 3-6 months	No
798	Kurigram	22	Housewife	41	2	1	4+	Tin/others	Poor	500 mg/d for >=6 months	No
799	Kurigram	19	Housewife	46	1	0	4+	Tin/others	Poor	500 mg/d for 3-6 months	No
801	Kurigram	30	Housewife	47	3	2	4+	Tin/others	Poor	500 mg/d for 3-6 months	No
802	Kurigram	30	Housewife	47	3	1	4+	Tin/others	Poor	500 mg/d for 3-6 months	No
803	Kurigram	32	Housewife	52	3	1	4+	Tin/others	Poor	500 mg/d for >=6 months	No
804	Kurigram	19	Housewife	51	1	0	4+	Tin/others	Non-poor	500 mg/d for 3-6 months	No
805	Kurigram	21	Housewife	47	2	1	4+	Tin/others	Poor	500 mg/d for 3-6 months	No
806	Kurigram	19	Housewife	46	1	0	4+	Tin/others	Poor	500 mg/d for 3-6 months	No
808	Kurigram	18	Housewife	46.5	2	1	4+	Tin/others	Poor	500 mg/d for 3-6 months	No
809	Kurigram	27	Housewife	39	2	1	4+	Tin/others	Poor	500 mg/d for 3-6 months	No
810	Kurigram	21	Housewife	35	2	1	4+	Tin/others	Poor	500 mg/d for <3 months	No
811	Kurigram	33	Housewife	36	4	3	4+	Tin/others	Poor	500 mg/d for 3-6 months	No
812	Kurigram	29	Housewife	57	3	2	4+	Tin/others	Poor	500 mg/d for 3-6 months	No
813	Kurigram	25	Housewife	66	2	1	4+	Tin/others	Poor	500 mg/d for 3-6 months	No
814	Kurigram	30	Housewife	45	3	2	4+	Tin/others	Poor	500 mg/d for 3-6 months	No
815	Kurigram	27	Housewife	46	3	2	4+	Tin/others	Poor	500 mg/d for 3-6 months	No
816	Kurigram	30	Housewife	43	5	2	4+	Tin/others	Non-poor	500 mg/d for 3-6 months	No
817	Kurigram	30	Housewife	47	3	2	4+	Tin/others	Poor	500 mg/d for 3-6 months	No
818	Kurigram	30	Housewife	49.5	5	2	4+	Tin/others	Poor	500 mg/d for <3 months	No
819	Kurigram	18	Housewife	51	1	0	4+	Tin/others	Poor	500 mg/d for 3-6 months	No
820	Kurigram	30	Housewife	36	3	2	4+	Tin/others	Poor	500 mg/d for 3-6 months	No
821	Kurigram	29	Housewife	45	3	1	4+	Tin/others	Poor	500 mg/d for 3-6 months	No
822	Kurigram	22	Housewife	46	3	1	4+	Tin/others	Poor	500 mg/d for 3-6 months	No
823	Kurigram	30	Housewife	54	4	2	4+	Tin/others	Poor	500 mg/d for 3-6 months	No
824	Kurigram	21	Housewife	42	1	0	4+	Tin/others	Poor	500 mg/d for <3 months	No
825	Kurigram	24	Housewife	49	3	2	4+	Tin/others	Poor	500 mg/d for 3-6 months	No
826	Kurigram	34	Housewife	62	4	2	4+	Tin/others	Non-poor	500 mg/d for 3-6 months	No
827	Kurigram	27	Housewife	46.5	2	1	<4	Tin/others	Poor	500 mg/d for <3 months	No
828	Kurigram	24	Housewife	50	3	2	4+	Tin/others	Non-poor	500 mg/d for 3-6 months	No
829	Kurigram	27	Housewife	41	2	1	4+	Tin/others	Non-poor	500 mg/d for 3-6 months	No
830	Kurigram	27	Housewife	40	2	1	4+	Tin/others	Poor	500 mg/d for 3-6 months	No
831	Kurigram	20	Housewife	42	2	1	4+	Tin/others	Non-poor	500 mg/d for 3-6 months	No
832	Kurigram	28	Housewife	44	3	2	4+	Tin/others	Non-poor	500 mg/d for 3-6 months	No
833	Kurigram	26	Housewife	44	5	2	4+	Tin/others	Poor	500 mg/d for 3-6 months	No
834	Kurigram	26	Housewife	41	2	1	4+	Tin/others	Poor	500 mg/d for 3-6 months	No
835	Kurigram	26	Housewife	61	1	0	4+	Tin/others	Poor	500 mg/d for 3-6 months	No
836	Kurigram	33	Housewife	45	2	1	4+	Tin/others	Poor	500 mg/d for 3-6 months	No
837	Kurigram	27	Housewife	51	2	1	<4	Tin/others	Poor	500 mg/d for 3-6 months	No
838	Kurigram	25	Housewife	38	2	1	<4	Tin/others	Poor	500 mg/d for 3-6 months	No
839	Kurigram	30	Housewife	45	2	1	4+	Tin/others	Poor	500 mg/d for 3-6 months	No
840	Kurigram	26	Housewife	57	2	1	4+	Tin/others	Poor	500 mg/d for >=6 months	No
841	Kurigram	18	Housewife	42	2	1	4+	Tin/others	Poor	500 mg/d for >=6 months	No
842	Kurigram	30	Housewife	45	1	2	4+	Tin/others	Poor	500 mg/d for 3-6 months	No
843	Kurigram	25	Housewife	61	2	1	4+	Tin/others	Poor	500 mg/d for 3-6 months	No
844	Kurigram	25	Housewife	42.5	1	0	<4	Tin/others	Poor	500 mg/d for 3-6 months	No
845	Kurigram	20	Housewife	45	1	0	4+	Tin/others	Poor	500 mg/d for 3-6 months	No
846	Kurigram	26	Housewife	46	2	1	4+	Tin/others	Poor	500 mg/d for 3-6 months	No
847	Kurigram	20	Housewife	41	1	1	4+	Tin/others	Poor	500 mg/d for 3-6 months	No
848	Kurigram	30	Housewife	41	3	2	4+	Tin/others	Poor	500 mg/d for 3-6 months	No
849	Kurigram	18	Housewife	52	1	0	4+	Tin/others	Poor	500 mg/d for >=6 months	No
850	Kurigram	27	Housewife	55	3	2	4+	Tin/others	Poor	500 mg/d for 3-6 months	No
851	Kurigram	27	Housewife	49	2	1	4+	Tin/others	Poor	500 mg/d for >=6 months	No
852	Kurigram	30	Housewife	46	3	3	4+	Tin/others	Poor	500 mg/d for >=6 months	No
853	Kurigram	26	Housewife	41	2	1	4+	Tin/others	Poor	500 mg/d for >=6 months	No
854	Kurigram	28	Housewife	55	3	2	4+	Tin/others	Poor	500 mg/d for >=6 months	No
855	Kurigram	33	Housewife	53	2	2	<4	Tin/others	Non-poor	500 mg/d for <3 months	No
856	Kurigram	20	Housewife	46	1	0	4+	Tin/others	Poor	500 mg/d for >=6 months	No
857	Kurigram	20	Housewife	49.5	2	1	<4	Tin/others	Poor	500 mg/d for 3-6 months	No
858	Kurigram	26	Housewife	51	2	1	4+	Tin/others	Poor	500 mg/d for >=6 months	No
859	Kurigram	20	Housewife	70	1	1	4+	Tin/others	Poor	500 mg/d for 3-6 months	No
860	Kurigram	18	Housewife	54	2	1	4+	Tin/others	Non-poor	500 mg/d for 3-6 months	No
861	Kurigram	18	Housewife	42	2	1	<4	Tin/others	Non-poor	500 mg/d for <3 months	No
862	Kurigram	20	Housewife	45.5	1	0	<4	Tin/others	Poor	500 mg/d for <3 months	No
863	Kurigram	25	Housewife	50	2	1	4+	Tin/others	Non-poor	500 mg/d for >=6 months	No
864	Kurigram	32	Housewife	58	2	1	4+	Tin/others	Non-poor	500 mg/d for 3-6 months	No
866	Kurigram	22	Housewife	60	1	0	4+	Tin/others	Non-poor	500 mg/d for 3-6 months	No
867	Kurigram	24	Housewife	47	2	1	<4	Tin/others	Poor	500 mg/d for <3 months	No
868	Kurigram	20	Housewife	64	2	1	<4	Pacca/Semi-pacca	Non-poor	500 mg/d for <3 months	No
869	Kurigram	25	Housewife	53	2	1	4+	Tin/others	Poor	500 mg/d for 3-6 months	No
870	Kurigram	28	Housewife	64	2	1	4+	Tin/others	Non-poor	500 mg/d for 3-6 months	No
871	Kurigram	18	Housewife	57	2	1	4+	Tin/others	Poor	500 mg/d for >=6 months	No
872	Kurigram	20	Housewife	41	2	1	<4	Tin/others	Poor	500 mg/d for 3-6 months	No
874	Kurigram	26	Housewife	66	2	1	4+	Tin/others	Poor	500 mg/d for 3-6 months	No
875	Kurigram	20	Housewife	44	2	1	4+	Tin/others	Poor	500 mg/d for 3-6 months	No
876	Kurigram	22	Housewife	64	3	2	4+	Tin/others	Poor	500 mg/d for 3-6 months	No
877	Kurigram	19	Housewife	42	2	1	4+	Tin/others	Poor	500 mg/d for >=6 months	No
878	Kurigram	18	Housewife	51	2	1	4+	Tin/others	Poor	500 mg/d for 3-6 months	No
879	Kurigram	37	Housewife	57	3	2	<4	Tin/others	Non-poor	500 mg/d for <3 months	No
880	Kurigram	27	Housewife	64	3	2	4+	Pacca/Semi-pacca	Non-poor	500 mg/d for <3 months	No
881	Kurigram	18	Housewife	51	2	1	4+	Tin/others	Non-poor	500 mg/d for 3-6 months	No
884	Kurigram	19	Housewife	45	1	0	<4	Tin/others	Non-poor	500 mg/d for <3 months	No
885	Kurigram	22	Housewife	38	1	0	4+	Tin/others	Non-poor	500 mg/d for 3-6 months	No
886	Kurigram	28	Housewife	57	3	2	<4	Tin/others	Non-poor	500 mg/d for <3 months	No
887	Kurigram	28	Housewife	61.5	3	2	<4	Tin/others	Non-poor	500 mg/d for 3-6 months	No
889	Kurigram	40	Housewife	65	3	2	4+	Tin/others	Non-poor	500 mg/d for <3 months	No
890	Kurigram	20	Housewife	46	1	0	<4	Tin/others	Non-poor	500 mg/d for <3 months	No
891	Kurigram	31	Housewife	53	3	2	4+	Tin/others	Non-poor	500 mg/d for 3-6 months	No
892	Kurigram	20	Others	55.5	1	0	<4	Tin/others	Non-poor	500 mg/d for <3 months	Yes
893	Kurigram	33	Housewife	54	2	1	<4	Tin/others	Non-poor	500 mg/d for <3 months	No
894	Kurigram	19	Housewife	46.5	1	0	4+	Tin/others	Non-poor	500 mg/d for 3-6 months	No
896	Kurigram	27	Housewife	72	3	2	4+	Pacca/Semi-pacca	Non-poor	500 mg/d for <3 months	No
897	Kurigram	23	Housewife	41	2	1	4+	Tin/others	Poor	500 mg/d for 3-6 months	No
898	Kurigram	24	Housewife	44	3	2	4+	Tin/others	Poor	500 mg/d for >=6 months	No
899	Kurigram	26	Housewife	33	2	1	4+	Tin/others	Poor	500 mg/d for >=6 months	No
900	Kurigram	28	Housewife	42.5	4	3	4+	Tin/others	Poor	500 mg/d for 3-6 months	No
901	Kurigram	24	Housewife	40	2	1	4+	Tin/others	Poor	500 mg/d for 3-6 months	No
902	Kurigram	25	Housewife	58	3	1	4+	Tin/others	Poor	500 mg/d for 3-6 months	No
904	Kurigram	28	Housewife	45	3	2	4+	Tin/others	Non-poor	500 mg/d for >=6 months	No
905	Kurigram	19	Housewife	42	2	1	4+	Tin/others	Poor	500 mg/d for 3-6 months	No
906	Kurigram	26	Housewife	50	2	1	4+	Tin/others	Poor	500 mg/d for >=6 months	No
907	Kurigram	26	Housewife	44	2	2	4+	Tin/others	Poor	500 mg/d for >=6 months	No
908	Kurigram	26	Housewife	59	2	1	4+	Tin/others	Poor	500 mg/d for >=6 months	No
909	Kurigram	29	Housewife	49	4	3	4+	Tin/others	Poor	500 mg/d for >=6 months	No
910	Kurigram	21	Housewife	41	2	1	4+	Tin/others	Poor	500 mg/d for 3-6 months	No
911	Kurigram	22	Housewife	51	2	1	4+	Tin/others	Poor	500 mg/d for >=6 months	No
912	Kurigram	22	Housewife	51	2	1	4+	Tin/others	Poor	500 mg/d for >=6 months	No
913	Kurigram	26	Housewife	38.5	3	2	4+	Tin/others	Poor	500 mg/d for 3-6 months	No
914	Kurigram	28	Housewife	56.5	2	1	4+	Tin/others	Poor	500 mg/d for 3-6 months	No
916	Kurigram	26	Housewife	39	2	1	4+	Tin/others	Poor	500 mg/d for 3-6 months	No
917	Kurigram	24	Housewife	62	2	1	4+	Tin/others	Poor	500 mg/d for 3-6 months	No
918	Kurigram	29	Housewife	62	2	1	4+	Tin/others	Poor	500 mg/d for 3-6 months	No
919	Kurigram	30	Housewife	49	3	2	4+	Tin/others	Non-poor	500 mg/d for 3-6 months	No
920	Kurigram	20	Housewife	53	2	1	4+	Tin/others	Poor	500 mg/d for 3-6 months	No
921	Kurigram	32	Housewife	45	3	2	4+	Tin/others	Poor	500 mg/d for 3-6 months	No
922	Kurigram	18	Housewife	52	2	1	<4	Tin/others	Poor	500 mg/d for <3 months	No
923	Kurigram	24	Housewife	44	2	1	4+	Tin/others	Poor	500 mg/d for 3-6 months	No
924	Kurigram	24	Housewife	36	2	1	4+	Tin/others	Poor	500 mg/d for 3-6 months	No
925	Kurigram	27	Housewife	53	2	1	4+	Tin/others	Poor	500 mg/d for >=6 months	No
926	Kurigram	26	Housewife	45	2	1	4+	Tin/others	Poor	500 mg/d for 3-6 months	No
927	Kurigram	22	Housewife	49	2	1	4+	Tin/others	Poor	500 mg/d for 3-6 months	No
928	Kurigram	22	Housewife	44	2	1	4+	Tin/others	Poor	500 mg/d for 3-6 months	No
929	Kurigram	26	Housewife	42	4	2	4+	Tin/others	Poor	500 mg/d for >=6 months	No
930	Kurigram	19	Housewife	54	1	0	4+	Tin/others	Poor	500 mg/d for 3-6 months	No
931	Kurigram	30	Housewife	45	4	3	4+	Tin/others	Non-poor	500 mg/d for 3-6 months	No
932	Kurigram	25	Housewife	57	3	2	4+	Tin/others	Poor	500 mg/d for 3-6 months	No
933	Kurigram	16	Housewife	42	1	0	4+	Tin/others	Non-poor	500 mg/d for 3-6 months	No
934	Kurigram	28	Housewife	57	2	1	4+	Tin/others	Poor	500 mg/d for 3-6 months	No
935	Kurigram	18	Housewife	40	2	1	4+	Tin/others	Poor	500 mg/d for >=6 months	No
936	Kurigram	30	Housewife	43	3	2	4+	Tin/others	Poor	500 mg/d for 3-6 months	No
937	Kurigram	28	Housewife	54	2	1	4+	Tin/others	Non-poor	500 mg/d for 3-6 months	No
938	Kurigram	18	Housewife	50	1	0	4+	Tin/others	Non-poor	500 mg/d for 3-6 months	Yes
940	Kurigram	36	Housewife	42	5	6	4+	Tin/others	Poor	500 mg/d for 3-6 months	No
941	Kurigram	22	Housewife	41	1	0	4+	Tin/others	Non-poor	500 mg/d for 3-6 months	No
942	Kurigram	36	Housewife	52	3	3	4+	Tin/others	Poor	500 mg/d for 3-6 months	No
943	Kurigram	25	Housewife	42	2	1	4+	Tin/others	Poor	500 mg/d for 3-6 months	No
944	Kurigram	28	Housewife	44	3	2	4+	Tin/others	Poor	500 mg/d for >=6 months	No
945	Kurigram	25	Housewife	48	2	1	4+	Tin/others	Poor	500 mg/d for 3-6 months	No
946	Kurigram	30	Housewife	46	2	1	4+	Tin/others	Poor	500 mg/d for 3-6 months	No
947	Kurigram	32	Housewife	60	5	2	4+	Tin/others	Poor	500 mg/d for >=6 months	No
948	Kurigram	28	Housewife	53	3	2	4+	Tin/others	Non-poor	500 mg/d for 3-6 months	No
949	Kurigram	30	Housewife	42	4	3	4+	Tin/others	Poor	500 mg/d for 3-6 months	No
950	Kurigram	18	Housewife	55	2	1	4+	Tin/others	Poor	500 mg/d for 3-6 months	No
951	Kurigram	30	Housewife	55	3	1	4+	Tin/others	Non-poor	500 mg/d for 3-6 months	No
952	Kurigram	30	Housewife	63	2	1	4+	Tin/others	Non-poor	500 mg/d for 3-6 months	No
953	Kurigram	36	Housewife	50	4	2	4+	Tin/others	Non-poor	500 mg/d for 3-6 months	No
954	Kurigram	20	Housewife	40	1	0	4+	Tin/others	Poor	500 mg/d for 3-6 months	No
955	Kurigram	30	Housewife	50	2	1	4+	Pacca/Semi-pacca	Non-poor	500 mg/d for <3 months	No
956	Kurigram	25	Others	58	1	0	4+	Pacca/Semi-pacca	Non-poor	500 mg/d for 3-6 months	No
957	Kurigram	24	Housewife	49	4	3	4+	Pacca/Semi-pacca	Non-poor	500 mg/d for 3-6 months	No
958	Kurigram	26	Housewife	49	2	1	4+	Tin/others	Non-poor	500 mg/d for 3-6 months	No
959	Kurigram	22	Housewife	46	1	0	4+	Tin/others	Non-poor	500 mg/d for 3-6 months	No
960	Kurigram	18	Housewife	53	1	0	4+	Tin/others	Non-poor	500 mg/d for 3-6 months	Yes
961	Kurigram	25	Housewife	58.5	2	1	4+	Tin/others	Non-poor	500 mg/d for 3-6 months	No
962	Kurigram	24	Housewife	40	1	0	4+	Tin/others	Non-poor	500 mg/d for 3-6 months	No
963	Kurigram	25	Housewife	46	3	1	4+	Tin/others	Non-poor	500 mg/d for 3-6 months	No
964	Kurigram	26	Housewife	45	2	1	4+	Tin/others	Non-poor	500 mg/d for <3 months	No
965	Kurigram	24	Housewife	40.5	5	4	4+	Tin/others	Poor	500 mg/d for 3-6 months	No
966	Kurigram	24	Housewife	47	2	1	4+	Tin/others	Non-poor	500 mg/d for 3-6 months	No
967	Kurigram	32	Housewife	49	2	1	4+	Tin/others	Poor	500 mg/d for 3-6 months	No
968	Kurigram	36	Housewife	51.5	5	5	4+	Tin/others	Non-poor	500 mg/d for <3 months	No
969	Kurigram	17	Housewife	47	1	0	4+	Tin/others	Non-poor	500 mg/d for <3 months	No
970	Kurigram	37	Housewife	48	3	1	4+	Tin/others	Non-poor	500 mg/d for 3-6 months	No
971	Kurigram	20	Housewife	41	2	1	4+	Tin/others	Poor	500 mg/d for 3-6 months	No
972	Kurigram	28	Housewife	55	3	2	4+	Tin/others	Non-poor	500 mg/d for 3-6 months	No
973	Kurigram	27	Housewife	47	2	1	4+	Tin/others	Poor	500 mg/d for >=6 months	No
974	Kurigram	18	Housewife	39	1	0	4+	Tin/others	Poor	500 mg/d for 3-6 months	No
975	Kurigram	30	Housewife	55	3	2	4+	Tin/others	Poor	500 mg/d for 3-6 months	No
976	Kurigram	25	Housewife	53	2	1	4+	Tin/others	Poor	500 mg/d for >=6 months	No
977	Kurigram	22	Housewife	51	2	1	4+	Tin/others	Poor	500 mg/d for 3-6 months	No
978	Kurigram	25	Housewife	39	3	2	4+	Tin/others	Poor	500 mg/d for 3-6 months	No
979	Kurigram	25	Housewife	61	3	2	4+	Tin/others	Non-poor	500 mg/d for >=6 months	No
980	Kurigram	27	Housewife	53	2	1	4+	Tin/others	Poor	500 mg/d for 3-6 months	No
981	Kurigram	17	Housewife	41.5	1	0	<4	Tin/others	Poor	500 mg/d for <3 months	No
982	Kurigram	30	Housewife	56	3	2	4+	Tin/others	Non-poor	500 mg/d for >=6 months	No
983	Kurigram	16	Housewife	42	1	0	4+	Tin/others	Poor	500 mg/d for >=6 months	No
984	Kurigram	37	Housewife	40	2	1	4+	Tin/others	Non-poor	500 mg/d for 3-6 months	No
985	Kurigram	35	Housewife	48	1	0	4+	Tin/others	Poor	500 mg/d for 3-6 months	No
987	Kurigram	20	Housewife	51	1	0	4+	Tin/others	Non-poor	500 mg/d for 3-6 months	Yes
988	Kurigram	25	Housewife	55	1	0	4+	Tin/others	Non-poor	500 mg/d for 3-6 months	No
989	Kurigram	21	Housewife	56	1	0	4+	Tin/others	Poor	500 mg/d for 3-6 months	No
990	Kurigram	33	Housewife	46	3	2	4+	Tin/others	Poor	500 mg/d for 3-6 months	No
991	Kurigram	21	Housewife	52	2	1	4+	Tin/others	Poor	500 mg/d for >=6 months	No
992	Kurigram	23	Housewife	44	2	1	4+	Tin/others	Non-poor	500 mg/d for 3-6 months	No
993	Kurigram	22	Housewife	62	2	1	4+	Tin/others	Poor	500 mg/d for 3-6 months	No
994	Kurigram	18	Housewife	50	1	0	<4	Tin/others	Poor	500 mg/d for 3-6 months	No
996	Kurigram	19	Housewife	51	2	1	4+	Tin/others	Poor	500 mg/d for <3 months	No
997	Kurigram	26	Housewife	52.5	2	1	<4	Tin/others	Poor	500 mg/d for <3 months	No
999	Kurigram	26	Housewife	43.5	3	2	<4	Tin/others	Poor	500 mg/d for 3-6 months	No
1000	Kurigram	26	Housewife	45	2	1	4+	Tin/others	Poor	500 mg/d for 3-6 months	No
1001	Kurigram	21	Housewife	50	2	1	<4	Tin/others	Poor	500 mg/d for <3 months	No
1002	Kurigram	24	Housewife	44	1	0	4+	Tin/others	Non-poor	500 mg/d for 3-6 months	No
1003	Kurigram	19	Housewife	39	1	0	<4	Tin/others	Poor	500 mg/d for <3 months	No
1005	Kurigram	27	Housewife	49	2	1	4+	Tin/others	Poor	500 mg/d for 3-6 months	No
1008	Kurigram	24	Housewife	45	2	1	<4	Tin/others	Poor	500 mg/d for <3 months	No
1009	Kurigram	30	Housewife	49	2	1	4+	Tin/others	Poor	500 mg/d for 3-6 months	No
1010	Kurigram	19	Housewife	49	1	0	4+	Pacca/Semi-pacca	Non-poor	500 mg/d for >=6 months	No
1011	Kurigram	19	Housewife	41	1	0	4+	Tin/others	Poor	500 mg/d for <3 months	No
1012	Kurigram	32	Housewife	55	2	1	4+	Tin/others	Non-poor	500 mg/d for 3-6 months	No
1013	Kurigram	35	Housewife	62	3	2	4+	Tin/others	Poor	500 mg/d for <3 months	No
1014	Kurigram	27	Housewife	51	2	1	4+	Tin/others	Non-poor	500 mg/d for <3 months	No
1015	Kurigram	26	Housewife	49	3	2	4+	Tin/others	Poor	500 mg/d for >=6 months	No
1016	Kurigram	20	Housewife	33	2	1	4+	Tin/others	Poor	500 mg/d for 3-6 months	No
1017	Kurigram	20	Housewife	59	2	1	4+	Tin/others	Poor	500 mg/d for 3-6 months	No
1018	Kurigram	20	Housewife	49	2	1	4+	Tin/others	Non-poor	500 mg/d for 3-6 months	No
1019	Kurigram	25	Housewife	56	2	1	4+	Tin/others	Non-poor	500 mg/d for 3-6 months	No
1020	Kurigram	20	Housewife	39	1	0	<4	Tin/others	Poor	500 mg/d for <3 months	No
1021	Kurigram	20	Housewife	51	2	1	4+	Tin/others	Poor	500 mg/d for 3-6 months	No
1022	Kurigram	21	Housewife	54	2	1	<4	Tin/others	Poor	500 mg/d for <3 months	No
1023	Kurigram	20	Housewife	51	1	0	4+	Tin/others	Poor	500 mg/d for 3-6 months	No
1025	Kurigram	35	Housewife	48.5	3	3	<4	Tin/others	Poor	500 mg/d for <3 months	No
1026	Kurigram	32	Housewife	51	2	2	4+	Tin/others	Poor	500 mg/d for 3-6 months	No
1027	Kurigram	24	Housewife	51	3	1	4+	Tin/others	Non-poor	500 mg/d for 3-6 months	No
1028	Kurigram	29	Housewife	52	2	1	4+	Tin/others	Non-poor	500 mg/d for 3-6 months	No
1029	Kurigram	19	Housewife	41	2	1	4+	Tin/others	Poor	500 mg/d for 3-6 months	No
1030	Kurigram	20	Housewife	55.5	1	0	4+	Tin/others	Non-poor	500 mg/d for 3-6 months	No
1031	Kurigram	34	Housewife	70	4	3	4+	Tin/others	Poor	500 mg/d for 3-6 months	No
1032	Kurigram	20	Housewife	45	1	0	<4	Tin/others	Non-poor	500 mg/d for <3 months	No
1033	Kurigram	32	Housewife	53.5	2	1	4+	Tin/others	Poor	500 mg/d for 3-6 months	No
1034	Kurigram	24	Housewife	37	2	1	4+	Tin/others	Non-poor	500 mg/d for 3-6 months	No
1035	Kurigram	20	Housewife	49	2	1	4+	Tin/others	Poor	500 mg/d for 3-6 months	No
1036	Kurigram	25	Housewife	43	3	2	4+	Tin/others	Poor	500 mg/d for >=6 months	No
1037	Kurigram	26	Housewife	44	6	2	4+	Tin/others	Non-poor	500 mg/d for 3-6 months	No
1038	Kurigram	28	Housewife	46	4	3	4+	Tin/others	Poor	500 mg/d for >=6 months	No
1039	Kurigram	17	Housewife	41	2	1	4+	Tin/others	Non-poor	500 mg/d for 3-6 months	No
1040	Kurigram	25	Housewife	44	3	2	4+	Tin/others	Poor	500 mg/d for 3-6 months	No
1041	Kurigram	17	Housewife	48	2	1	4+	Tin/others	Poor	500 mg/d for 3-6 months	No
1042	Kurigram	18	Housewife	44	1	0	4+	Tin/others	Poor	500 mg/d for 3-6 months	No
1043	Kurigram	25	Housewife	51	4	3	4+	Tin/others	Poor	500 mg/d for 3-6 months	No
1044	Kurigram	25	Housewife	55	3	2	4+	Tin/others	Poor	500 mg/d for 3-6 months	No
1045	Kurigram	20	Housewife	53	2	1	4+	Tin/others	Poor	500 mg/d for 3-6 months	No
1046	Kurigram	18	Housewife	40	2	1	4+	Tin/others	Poor	500 mg/d for 3-6 months	No
1047	Kurigram	20	Housewife	46	1	0	4+	Tin/others	Non-poor	500 mg/d for >=6 months	No
1048	Kurigram	20	Housewife	45	2	1	4+	Tin/others	Poor	500 mg/d for 3-6 months	No
1049	Kurigram	25	Housewife	42	2	1	4+	Tin/others	Non-poor	500 mg/d for >=6 months	No
1050	Kurigram	28	Housewife	55	2	1	4+	Tin/others	Poor	500 mg/d for 3-6 months	No
1051	Kurigram	29	Housewife	51	3	2	4+	Tin/others	Non-poor	500 mg/d for >=6 months	No
1052	Kurigram	18	Housewife	46	1	0	4+	Tin/others	Non-poor	500 mg/d for 3-6 months	No
1053	Kurigram	33	Housewife	47	3	2	4+	Tin/others	Non-poor	500 mg/d for >=6 months	No
1054	Kurigram	30	Housewife	70	3	2	4+	Tin/others	Non-poor	500 mg/d for 3-6 months	No
1055	Kurigram	28	Housewife	49	2	1	4+	Tin/others	Poor	500 mg/d for >=6 months	No
1056	Kurigram	27	Housewife	54.5	3	2	<4	Tin/others	Non-poor	500 mg/d for <3 months	No
1057	Kurigram	29	Housewife	52	2	1	4+	Tin/others	Non-poor	500 mg/d for >=6 months	No
1058	Kurigram	26	Housewife	60	1	0	4+	Tin/others	Non-poor	500 mg/d for >=6 months	No
1059	Kurigram	20	Housewife	57	2	1	4+	Tin/others	Poor	500 mg/d for >=6 months	No
1060	Kurigram	25	Housewife	50.5	4	1	<4	Tin/others	Poor	500 mg/d for <3 months	No
1061	Kurigram	30	Housewife	45.5	4	3	<4	Tin/others	Poor	500 mg/d for <3 months	No
1062	Kurigram	25	Housewife	45	2	1	4+	Tin/others	Poor	500 mg/d for 3-6 months	No
1063	Kurigram	20	Housewife	50	2	1	4+	Tin/others	Poor	500 mg/d for 3-6 months	No
1064	Kurigram	20	Housewife	46	2	1	4+	Tin/others	Non-poor	500 mg/d for <3 months	No
1065	Kurigram	28	Housewife	41	3	2	4+	Tin/others	Non-poor	500 mg/d for 3-6 months	No
1066	Kurigram	18	Housewife	40	2	1	4+	Tin/others	Poor	500 mg/d for 3-6 months	No
1068	Kurigram	28	Housewife	45.5	3	1	<4	Tin/others	Non-poor	500 mg/d for <3 months	No
1069	Kurigram	18	Housewife	52	1	0	4+	Tin/others	Non-poor	500 mg/d for 3-6 months	No
1070	Kurigram	20	Housewife	43.5	1	0	4+	Tin/others	Non-poor	500 mg/d for 3-6 months	No
1071	Kurigram	18	Housewife	51	2	1	4+	Tin/others	Poor	500 mg/d for 3-6 months	No
1072	Kurigram	25	Housewife	60	2	1	4+	Tin/others	Poor	500 mg/d for 3-6 months	No
1073	Kurigram	18	Housewife	52.5	2	1	4+	Tin/others	Non-poor	500 mg/d for <3 months	No
1074	Kurigram	18	Housewife	40	2	1	4+	Tin/others	Non-poor	500 mg/d for 3-6 months	No
1075	Kurigram	27	Housewife	58	2	1	4+	Tin/others	Non-poor	500 mg/d for 3-6 months	No
1076	Kurigram	25	Housewife	39	2	1	<4	Tin/others	Non-poor	500 mg/d for 3-6 months	No
1077	Kurigram	25	Housewife	51	2	1	4+	Tin/others	Poor	500 mg/d for 3-6 months	No
1078	Kurigram	18	Housewife	34.5	2	1	<4	Tin/others	Non-poor	500 mg/d for <3 months	No
1079	Kurigram	34	Housewife	58	3	2	4+	Tin/others	Non-poor	500 mg/d for 3-6 months	No
1080	Kurigram	32	Housewife	52	3	2	4+	Tin/others	Non-poor	500 mg/d for 3-6 months	No
1081	Kurigram	34	Housewife	49	4	3	4+	Tin/others	Non-poor	500 mg/d for 3-6 months	No
1082	Kurigram	34	Housewife	53	4	3	<4	Tin/others	Non-poor	500 mg/d for <3 months	No
1083	Kurigram	28	Housewife	51	2	1	4+	Tin/others	Non-poor	500 mg/d for 3-6 months	No
1084	Kurigram	18	Housewife	46	1	0	4+	Tin/others	Poor	500 mg/d for 3-6 months	No
1085	Kurigram	28	Housewife	46	3	2	4+	Tin/others	Poor	500 mg/d for 3-6 months	No
1086	Kurigram	24	Housewife	66	2	1	4+	Tin/others	Poor	500 mg/d for 3-6 months	No
1087	Kurigram	18	Housewife	42	1	0	4+	Tin/others	Non-poor	500 mg/d for 3-6 months	Yes
1088	Kurigram	18	Housewife	34	1	0	4+	Pacca/Semi-pacca	Non-poor	500 mg/d for 3-6 months	No
1090	Kurigram	28	Housewife	44.5	2	1	<4	Tin/others	Poor	500 mg/d for <3 months	No
1091	Kurigram	19	Housewife	48	2	1	4+	Tin/others	Poor	500 mg/d for 3-6 months	No
1092	Kurigram	25	Housewife	53	3	2	4+	Tin/others	Poor	500 mg/d for 3-6 months	No
1093	Kurigram	31	Housewife	53	3	2	4+	Tin/others	Poor	500 mg/d for >=6 months	No
1094	Kurigram	25	Housewife	55	2	1	4+	Tin/others	Poor	500 mg/d for 3-6 months	No
1095	Kurigram	19	Housewife	44	1	0	<4	Tin/others	Non-poor	500 mg/d for <3 months	No
1096	Kurigram	27	Housewife	42	3	2	4+	Tin/others	Poor	500 mg/d for 3-6 months	No
1097	Kurigram	24	Housewife	59	2	1	4+	Pacca/Semi-pacca	Non-poor	500 mg/d for 3-6 months	No
1099	Kurigram	26	Others	68	2	1	4+	Tin/others	Non-poor	500 mg/d for 3-6 months	No
1100	Kurigram	38	Housewife	49	7	6	<4	Tin/others	Non-poor	500 mg/d for 3-6 months	No
1101	Kurigram	21	Housewife	44.5	1	0	<4	Tin/others	Poor	500 mg/d for <3 months	No
1102	Kurigram	29	Housewife	44	3	2	4+	Tin/others	Non-poor	500 mg/d for 3-6 months	No
1103	Kurigram	28	Housewife	51	2	1	4+	Tin/others	Non-poor	500 mg/d for 3-6 months	No
1104	Kurigram	25	Housewife	66	2	1	<4	Tin/others	Non-poor	500 mg/d for 3-6 months	No
1105	Kurigram	30	Housewife	44.5	3	2	4+	Tin/others	Non-poor	500 mg/d for 3-6 months	No
1106	Kurigram	32	Housewife	59	2	2	<4	Tin/others	Poor	500 mg/d for <3 months	No
1107	Kurigram	21	Housewife	57.5	1	0	<4	Pacca/Semi-pacca	Non-poor	500 mg/d for <3 months	No
1108	Kurigram	26	Housewife	54	3	2	4+	Tin/others	Poor	500 mg/d for 3-6 months	No
1109	Kurigram	18	Housewife	42	2	1	4+	Tin/others	Poor	500 mg/d for 3-6 months	No
1110	Kurigram	22	Housewife	52	2	1	<4	Pacca/Semi-pacca	Non-poor	500 mg/d for <3 months	No
1111	Kurigram	27	Housewife	44	3	2	4+	Tin/others	Poor	500 mg/d for <3 months	No
1112	Kurigram	18	Housewife	66	1	0	4+	Tin/others	Poor	500 mg/d for 3-6 months	No
1113	Kurigram	26	Housewife	62	2	1	4+	Tin/others	Non-poor	500 mg/d for 3-6 months	No
1114	Kurigram	26	Housewife	67	1	0	4+	Tin/others	Poor	500 mg/d for 3-6 months	No
1115	Kurigram	26	Housewife	48.5	2	1	4+	Tin/others	Non-poor	500 mg/d for 3-6 months	No
1116	Kurigram	18	Housewife	42	1	0	4+	Tin/others	Non-poor	500 mg/d for 3-6 months	No
1117	Kurigram	22	Housewife	44	2	1	4+	Tin/others	Non-poor	500 mg/d for 3-6 months	No
1119	Kurigram	18	Housewife	43.5	1	0	4+	Tin/others	Non-poor	500 mg/d for <3 months	No
1120	Kurigram	26	Housewife	56	2	1	4+	Tin/others	Non-poor	500 mg/d for 3-6 months	No
1121	Kurigram	33	Housewife	42	3	2	4+	Tin/others	Poor	500 mg/d for 3-6 months	No
1122	Kurigram	23	Housewife	56	2	1	4+	Tin/others	Non-poor	500 mg/d for >=6 months	No
1123	Kurigram	28	Housewife	43	2	1	4+	Tin/others	Poor	500 mg/d for 3-6 months	No
1124	Kurigram	25	Housewife	42	2	1	4+	Tin/others	Poor	500 mg/d for 3-6 months	No
1125	Kurigram	26	Housewife	50	2	1	4+	Tin/others	Non-poor	500 mg/d for 3-6 months	No
1126	Kurigram	29	Housewife	49	2	1	4+	Tin/others	Poor	500 mg/d for 3-6 months	No
1127	Kurigram	18	Housewife	43	2	1	4+	Tin/others	Non-poor	500 mg/d for 3-6 months	No
1129	Kurigram	27	Housewife	45	2	1	4+	Tin/others	Poor	500 mg/d for 3-6 months	No
1130	Kurigram	25	Housewife	48	2	1	4+	Tin/others	Poor	500 mg/d for <3 months	No
1131	Kurigram	22	Housewife	50.5	2	1	<4	Tin/others	Non-poor	500 mg/d for <3 months	No
1132	Kurigram	25	Housewife	50.5	2	1	<4	Tin/others	Non-poor	500 mg/d for <3 months	No
1135	Kurigram	23	Housewife	52	1	0	4+	Tin/others	Non-poor	500 mg/d for 3-6 months	No
1137	Kurigram	22	Housewife	42	2	1	4+	Tin/others	Poor	500 mg/d for 3-6 months	No
1138	Kurigram	19	Housewife	52	1	1	4+	Tin/others	Poor	500 mg/d for 3-6 months	No
1139	Kurigram	18	Housewife	72	1	0	4+	Tin/others	Non-poor	500 mg/d for 3-6 months	No
1140	Kurigram	30	Housewife	58	4	3	<4	Tin/others	Non-poor	500 mg/d for <3 months	No
1141	Kurigram	18	Housewife	50.5	1	0	4+	Tin/others	Non-poor	500 mg/d for 3-6 months	No
1143	Kurigram	26	Housewife	45.5	2	1	<4	Tin/others	Poor	500 mg/d for 3-6 months	No
1144	Kurigram	24	Others	53	2	1	<4	Pacca/Semi-pacca	Non-poor	500 mg/d for <3 months	No
1145	Kurigram	29	Housewife	43	3	2	4+	Tin/others	Non-poor	500 mg/d for 3-6 months	No
1147	Kurigram	17	Housewife	41	1	0	4+	Tin/others	Non-poor	500 mg/d for 3-6 months	No
1149	Kurigram	28	Housewife	45	2	1	<4	Tin/others	Non-poor	500 mg/d for <3 months	No
1150	Kurigram	22	Housewife	45	2	1	4+	Tin/others	Non-poor	500 mg/d for 3-6 months	No
1151	Kurigram	22	Housewife	45	3	2	4+	Tin/others	Non-poor	500 mg/d for 3-6 months	No
1152	Kurigram	23	Housewife	49.5	2	1	<4	Tin/others	Non-poor	500 mg/d for <3 months	No
1153	Kurigram	24	Housewife	45	2	1	4+	Tin/others	Non-poor	500 mg/d for 3-6 months	No
1154	Kurigram	25	Housewife	47	1	0	<4	Tin/others	Non-poor	500 mg/d for <3 months	No
1155	Kurigram	25	Housewife	65	2	1	4+	Tin/others	Non-poor	500 mg/d for >=6 months	No
1156	Kurigram	25	Housewife	49	2	1	4+	Tin/others	Non-poor	500 mg/d for 3-6 months	No
1157	Kurigram	32	Housewife	43	4	3	4+	Tin/others	Non-poor	500 mg/d for 3-6 months	No
1158	Kurigram	18	Housewife	44	1	0	<4	Tin/others	Non-poor	500 mg/d for 3-6 months	No
1163	Kurigram	23	Housewife	48.5	1	0	<4	Tin/others	Non-poor	500 mg/d for <3 months	No
1164	Kurigram	18	Housewife	51	3	2	4+	Tin/others	Poor	500 mg/d for 3-6 months	No
1165	Kurigram	26	Housewife	46	2	1	4+	Tin/others	Poor	500 mg/d for 3-6 months	No
1166	Kurigram	18	Housewife	67	2	1	4+	Tin/others	Non-poor	500 mg/d for 3-6 months	Yes
1167	Kurigram	19	Housewife	39.5	1	0	4+	Tin/others	Non-poor	500 mg/d for 3-6 months	No
1168	Kurigram	31	Housewife	63	2	1	4+	Tin/others	Non-poor	500 mg/d for 3-6 months	No
1169	Kurigram	18	Housewife	57	2	1	4+	Tin/others	Non-poor	500 mg/d for 3-6 months	No
1170	Kurigram	21	Housewife	55	3	1	4+	Pacca/Semi-pacca	Poor	500 mg/d for 3-6 months	No
1171	Kurigram	36	Housewife	57	3	2	4+	Tin/others	Non-poor	500 mg/d for 3-6 months	No
1172	Kurigram	26	Housewife	72	2	1	4+	Tin/others	Poor	500 mg/d for <3 months	No
1173	Kurigram	28	Housewife	58	3	2	4+	Tin/others	Non-poor	500 mg/d for 3-6 months	No
1175	Kurigram	22	Housewife	41	1	0	4+	Tin/others	Poor	500 mg/d for 3-6 months	No
1176	Kurigram	29	Housewife	68	3	1	4+	Pacca/Semi-pacca	Non-poor	500 mg/d for 3-6 months	No
1177	Kurigram	25	Housewife	65	3	1	4+	Tin/others	Non-poor	500 mg/d for 3-6 months	No
1178	Kurigram	32	Housewife	72	3	1	4+	Tin/others	Non-poor	500 mg/d for <3 months	No
1179	Kurigram	22	Housewife	43	2	1	4+	Tin/others	Non-poor	500 mg/d for 3-6 months	No
1180	Kurigram	32	Housewife	64	4	3	4+	Tin/others	Poor	500 mg/d for 3-6 months	No
1181	Kurigram	30	Housewife	53	2	1	4+	Tin/others	Poor	500 mg/d for 3-6 months	No
1182	Kurigram	18	Housewife	42.5	1	0	<4	Tin/others	Poor	500 mg/d for <3 months	No
1183	Kurigram	30	Housewife	45	2	1	4+	Tin/others	Poor	500 mg/d for >=6 months	No
1184	Kurigram	17	Housewife	43	1	0	4+	Tin/others	Poor	500 mg/d for 3-6 months	No
1185	Kurigram	22	Housewife	40	2	1	4+	Tin/others	Non-poor	500 mg/d for >=6 months	No
1186	Kurigram	18	Housewife	51	1	0	4+	Tin/others	Poor	500 mg/d for 3-6 months	No
1187	Kurigram	16	Housewife	51	1	0	4+	Tin/others	Poor	500 mg/d for 3-6 months	No
1189	Kurigram	20	Housewife	38.5	2	1	<4	Tin/others	Poor	500 mg/d for <3 months	No
1191	Kurigram	30	Housewife	62	3	3	4+	Tin/others	Poor	500 mg/d for 3-6 months	No
1192	Kurigram	28	Housewife	51	2	1	4+	Tin/others	Poor	500 mg/d for 3-6 months	No
1193	Kurigram	30	Housewife	52	2	1	4+	Tin/others	Poor	500 mg/d for <3 months	No
1194	Kurigram	20	Housewife	45	1	0	<4	Tin/others	Poor	500 mg/d for <3 months	No
1195	Kurigram	19	Housewife	53	1	0	4+	Tin/others	Poor	500 mg/d for 3-6 months	No
1196	Kurigram	25	Housewife	56	2	1	4+	Tin/others	Poor	500 mg/d for 3-6 months	No
1197	Kurigram	26	Housewife	87	2	1	4+	Tin/others	Non-poor	500 mg/d for 3-6 months	No
1198	Kurigram	23	Housewife	48.5	2	1	4+	Tin/others	Non-poor	500 mg/d for <3 months	No
1199	Kurigram	28	Housewife	48	2	1	4+	Tin/others	Poor	500 mg/d for 3-6 months	No
1200	Kurigram	29	Housewife	48	2	1	4+	Tin/others	Poor	500 mg/d for 3-6 months	No
1201	Kurigram	24	Housewife	48	2	1	4+	Tin/others	Poor	500 mg/d for 3-6 months	No
1202	Kurigram	16	Housewife	42	1	0	4+	Tin/others	Non-poor	500 mg/d for 3-6 months	No
1205	Kurigram	25	Housewife	46.5	2	1	4+	Tin/others	Poor	500 mg/d for 3-6 months	No
1209	Kurigram	24	Housewife	47	2	1	4+	Tin/others	Non-poor	500 mg/d for 3-6 months	No
1210	Kurigram	22	Housewife	41	2	1	4+	Tin/others	Non-poor	500 mg/d for <3 months	No
1211	Kurigram	25	Housewife	58	2	1	4+	Tin/others	Non-poor	500 mg/d for >=6 months	No
1212	Kurigram	18	Housewife	50	2	1	4+	Tin/others	Poor	500 mg/d for 3-6 months	No
1213	Kurigram	25	Housewife	60	2	1	4+	Tin/others	Non-poor	500 mg/d for 3-6 months	No
1214	Kurigram	20	Housewife	55	2	1	4+	Tin/others	Non-poor	500 mg/d for 3-6 months	No
1215	Kurigram	24	Housewife	61	2	1	4+	Tin/others	Non-poor	500 mg/d for 3-6 months	Yes
1216	Kurigram	26	Housewife	75	3	2	4+	Tin/others	Non-poor	500 mg/d for 3-6 months	No
1217	Kurigram	28	Housewife	78	2	1	4+	Tin/others	Non-poor	500 mg/d for 3-6 months	No
1218	Kurigram	23	Housewife	46	2	1	4+	Tin/others	Non-poor	500 mg/d for 3-6 months	No
1219	Kurigram	20	Housewife	47.5	2	1	<4	Tin/others	Non-poor	500 mg/d for <3 months	No
1220	Kurigram	22	Housewife	54	2	1	4+	Tin/others	Non-poor	500 mg/d for 3-6 months	No
1222	Kurigram	29	Housewife	48	2	1	4+	Tin/others	Non-poor	500 mg/d for 3-6 months	No
1223	Kurigram	19	Housewife	45	2	1	4+	Tin/others	Non-poor	500 mg/d for 3-6 months	No
1224	Kurigram	19	Housewife	37	2	1	<4	Tin/others	Poor	500 mg/d for <3 months	No
1225	Kurigram	24	Housewife	48	2	1	4+	Tin/others	Non-poor	500 mg/d for 3-6 months	No
1226	Kurigram	19	Housewife	56.5	1	0	4+	Tin/others	Poor	500 mg/d for 3-6 months	No
1227	Kurigram	27	Housewife	67.5	3	2	4+	Tin/others	Poor	500 mg/d for 3-6 months	No
1228	Kurigram	20	Housewife	45	1	0	4+	Tin/others	Non-poor	500 mg/d for 3-6 months	No
1229	Kurigram	28	Housewife	49	2	1	4+	Pacca/Semi-pacca	Non-poor	500 mg/d for 3-6 months	No
1230	Kurigram	33	Housewife	51	3	2	4+	Tin/others	Poor	500 mg/d for >=6 months	No
1231	Kurigram	32	Housewife	62	4	3	4+	Tin/others	Poor	500 mg/d for 3-6 months	No
1232	Kurigram	30	Housewife	53.5	3	2	4+	Tin/others	Poor	500 mg/d for <3 months	No
1233	Kurigram	30	Housewife	54	2	1	4+	Tin/others	Poor	500 mg/d for 3-6 months	No
1234	Kurigram	24	Housewife	42	2	1	4+	Pacca/Semi-pacca	Non-poor	500 mg/d for 3-6 months	No
1235	Kurigram	30	Others	63	3	2	4+	Tin/others	Non-poor	500 mg/d for >=6 months	No
1236	Kurigram	20	Housewife	49	2	1	4+	Tin/others	Poor	500 mg/d for 3-6 months	No
1237	Kurigram	25	Housewife	51	2	1	4+	Tin/others	Poor	500 mg/d for 3-6 months	No
1238	Kurigram	18	Housewife	43	1	0	4+	Tin/others	Non-poor	500 mg/d for 3-6 months	No
1240	Mymensingh	17	Housewife	44	2	1	4+	Tin/others	Poor	500 mg/d for 3-6 months	No
1241	Mymensingh	41	Housewife	40	5	4	4+	Pacca/Semi-pacca	Non-poor	500 mg/d for <3 months	No
1242	Mymensingh	26	Housewife	40	4	2	4+	Tin/others	Poor	500 mg/d for >=6 months	No
1243	Mymensingh	38	Housewife	45	5	5	4+	Tin/others	Poor	500 mg/d for 3-6 months	No
1244	Mymensingh	23	Housewife	57	3	2	4+	Tin/others	Non-poor	500 mg/d for 3-6 months	No
1246	Mymensingh	31	Housewife	37	4	3	4+	Tin/others	Non-poor	500 mg/d for <3 months	No
1247	Mymensingh	35	Housewife	70	3	2	4+	Pacca/Semi-pacca	Non-poor	500 mg/d for 3-6 months	No
1248	Mymensingh	23	Housewife	40	3	1	4+	Tin/others	Poor	500 mg/d for 3-6 months	No
1249	Mymensingh	30	Housewife	70	4	3	4+	Tin/others	Poor	500 mg/d for <3 months	No
1250	Mymensingh	27	Housewife	47	2	1	4+	Tin/others	Non-poor	500 mg/d for 3-6 months	No
1251	Mymensingh	22	Housewife	49	2	1	4+	Tin/others	Poor	500 mg/d for >=6 months	No
1252	Mymensingh	18	Housewife	42	2	1	4+	Tin/others	Poor	500 mg/d for 3-6 months	No
1253	Mymensingh	18	Housewife	42	1	0	4+	Tin/others	Poor	500 mg/d for 3-6 months	No
1254	Mymensingh	18	Housewife	50.5	1	0	<4	Tin/others	Poor	500 mg/d for <3 months	No
1255	Mymensingh	24	Housewife	44	2	1	4+	Tin/others	Non-poor	500 mg/d for 3-6 months	No
1256	Mymensingh	28	Housewife	52.5	4	3	4+	Tin/others	Poor	500 mg/d for 3-6 months	No
1257	Mymensingh	18	Housewife	43.5	2	1	<4	Tin/others	Non-poor	500 mg/d for <3 months	No
1258	Mymensingh	20	Housewife	55	2	1	4+	Tin/others	Poor	500 mg/d for 3-6 months	No
1259	Mymensingh	27	Housewife	54.5	2	1	<4	Pacca/Semi-pacca	Non-poor	500 mg/d for <3 months	No
1260	Mymensingh	27	Housewife	56	3	2	<4	Tin/others	Poor	500 mg/d for <3 months	No
1261	Mymensingh	20	Housewife	34	2	1	4+	Tin/others	Poor	500 mg/d for <3 months	No
1262	Mymensingh	21	Housewife	47	2	1	4+	Tin/others	Poor	500 mg/d for 3-6 months	No
1263	Mymensingh	19	Housewife	46.5	2	1	<4	Pacca/Semi-pacca	Non-poor	500 mg/d for <3 months	No
1264	Mymensingh	20	Housewife	53	2	1	4+	Pacca/Semi-pacca	Non-poor	500 mg/d for 3-6 months	No
1265	Mymensingh	26	Housewife	54	3	2	4+	Tin/others	Non-poor	500 mg/d for 3-6 months	No
1266	Mymensingh	20	Housewife	43	2	1	4+	Tin/others	Poor	500 mg/d for 3-6 months	No
1268	Mymensingh	23	Housewife	43	2	1	4+	Tin/others	Non-poor	500 mg/d for 3-6 months	No
1269	Mymensingh	23	Housewife	48.5	2	1	<4	Tin/others	Poor	500 mg/d for <3 months	No
1270	Mymensingh	20	Housewife	49	2	1	4+	Tin/others	Poor	500 mg/d for <3 months	No
1273	Mymensingh	22	Housewife	37	2	1	4+	Pacca/Semi-pacca	Non-poor	500 mg/d for 3-6 months	No
1274	Mymensingh	19	Housewife	52	1	0	4+	Pacca/Semi-pacca	Non-poor	500 mg/d for 3-6 months	No
1275	Mymensingh	25	Housewife	54	2	1	4+	Tin/others	Non-poor	500 mg/d for 3-6 months	No
1276	Mymensingh	22	Housewife	37	2	1	4+	Tin/others	Poor	500 mg/d for <3 months	No
1277	Mymensingh	19	Housewife	51	1	0	4+	Tin/others	Non-poor	500 mg/d for <3 months	No
1278	Mymensingh	25	Housewife	61	3	1	4+	Tin/others	Poor	500 mg/d for 3-6 months	No
1279	Mymensingh	19	Housewife	55	1	0	4+	Tin/others	Non-poor	500 mg/d for 3-6 months	No
1280	Mymensingh	19	Housewife	53	1	0	4+	Tin/others	Non-poor	500 mg/d for 3-6 months	No
1281	Mymensingh	22	Housewife	39	2	1	4+	Tin/others	Non-poor	500 mg/d for 3-6 months	No
1282	Mymensingh	30	Housewife	42	5	5	4+	Tin/others	Non-poor	500 mg/d for <3 months	No
1283	Mymensingh	25	Housewife	40	5	3	4+	Tin/others	Non-poor	500 mg/d for 3-6 months	No
1284	Mymensingh	30	Housewife	59	3	2	4+	Tin/others	Non-poor	500 mg/d for 3-6 months	No
1285	Mymensingh	18	Housewife	44	1	0	4+	Tin/others	Non-poor	500 mg/d for 3-6 months	No
1286	Mymensingh	32	Housewife	42	6	4	4+	Tin/others	Poor	500 mg/d for 3-6 months	No
1287	Mymensingh	28	Housewife	40	4	2	4+	Tin/others	Non-poor	500 mg/d for 3-6 months	No
1288	Mymensingh	25	Housewife	53	2	1	4+	Pacca/Semi-pacca	Non-poor	500 mg/d for 3-6 months	No
1289	Mymensingh	34	Housewife	48	4	2	4+	Tin/others	Non-poor	500 mg/d for 3-6 months	No
1290	Mymensingh	30	Housewife	58	3	2	4+	Tin/others	Non-poor	500 mg/d for 3-6 months	No
1291	Mymensingh	22	Housewife	40	2	1	4+	Tin/others	Non-poor	500 mg/d for <3 months	No
1293	Mymensingh	25	Housewife	56	3	2	4+	Tin/others	Non-poor	500 mg/d for 3-6 months	No
1294	Mymensingh	30	Housewife	46	4	3	4+	Tin/others	Non-poor	500 mg/d for <3 months	No
1295	Mymensingh	18	Housewife	43	1	0	4+	Tin/others	Non-poor	500 mg/d for 3-6 months	No
1296	Mymensingh	28	Housewife	56.5	3	2	4+	Tin/others	Non-poor	500 mg/d for <3 months	No
1297	Mymensingh	22	Housewife	40	4	2	4+	Tin/others	Non-poor	500 mg/d for 3-6 months	No
1298	Mymensingh	25	Housewife	37	3	2	4+	Tin/others	Non-poor	500 mg/d for 3-6 months	No
1299	Mymensingh	25	Housewife	42	3	2	4+	Tin/others	Non-poor	500 mg/d for 3-6 months	No
1300	Mymensingh	25	Housewife	48	3	2	4+	Tin/others	Non-poor	500 mg/d for <3 months	No
1301	Mymensingh	25	Housewife	45	2	1	4+	Tin/others	Poor	500 mg/d for <3 months	No
1303	Mymensingh	20	Housewife	57.5	2	1	4+	Tin/others	Non-poor	500 mg/d for 3-6 months	No
1304	Mymensingh	18	Housewife	69	1	0	4+	Pacca/Semi-pacca	Non-poor	500 mg/d for 3-6 months	No
1307	Mymensingh	20	Housewife	43	2	1	4+	Tin/others	Poor	500 mg/d for 3-6 months	No
1308	Mymensingh	30	Housewife	41	2	1	4+	Tin/others	Poor	500 mg/d for <3 months	No
1309	Mymensingh	25	Housewife	62.5	2	1	<4	Tin/others	Poor	500 mg/d for <3 months	No
1312	Mymensingh	32	Housewife	47	5	4	4+	Tin/others	Poor	500 mg/d for <3 months	No
1313	Mymensingh	18	Housewife	55	1	0	4+	Tin/others	Poor	500 mg/d for 3-6 months	No
1314	Mymensingh	20	Housewife	45	1	0	4+	Tin/others	Poor	500 mg/d for <3 months	No
1315	Mymensingh	26	Housewife	45	3	2	<4	Tin/others	Poor	500 mg/d for <3 months	No
1318	Mymensingh	23	Housewife	64	2	1	4+	Pacca/Semi-pacca	Non-poor	500 mg/d for 3-6 months	No
1319	Mymensingh	37	Housewife	37	4	3	4+	Pacca/Semi-pacca	Non-poor	500 mg/d for 3-6 months	No
1320	Mymensingh	20	Housewife	46	2	1	4+	Tin/others	Poor	500 mg/d for 3-6 months	No
1321	Mymensingh	22	Housewife	46	2	1	4+	Tin/others	Non-poor	500 mg/d for 3-6 months	No
1322	Mymensingh	24	Housewife	48	2	1	4+	Tin/others	Non-poor	500 mg/d for 3-6 months	No
1323	Mymensingh	23	Housewife	43	2	1	4+	Tin/others	Non-poor	500 mg/d for >=6 months	No
1324	Mymensingh	37	Others	54	4	2	4+	Tin/others	Non-poor	500 mg/d for 3-6 months	No
1325	Mymensingh	25	Housewife	42	2	1	4+	Tin/others	Non-poor	500 mg/d for <3 months	No
1326	Mymensingh	25	Housewife	39	3	2	4+	Tin/others	Non-poor	500 mg/d for <3 months	No
1327	Mymensingh	18	Housewife	37.5	1	0	<4	Tin/others	Poor	500 mg/d for <3 months	No
1328	Mymensingh	21	Housewife	43.5	2	1	4+	Tin/others	Non-poor	500 mg/d for 3-6 months	No
1329	Mymensingh	20	Housewife	41	2	1	4+	Tin/others	Non-poor	500 mg/d for 3-6 months	No
1330	Mymensingh	18	Housewife	46.5	1	0	4+	Tin/others	Non-poor	500 mg/d for 3-6 months	No
1331	Mymensingh	34	Housewife	40	5	4	4+	Tin/others	Non-poor	500 mg/d for 3-6 months	No
1332	Mymensingh	22	Housewife	44	1	0	4+	Tin/others	Non-poor	500 mg/d for 3-6 months	No
1333	Mymensingh	33	Housewife	45.5	3	2	4+	Pacca/Semi-pacca	Non-poor	500 mg/d for 3-6 months	No
1334	Mymensingh	33	Housewife	57	5	2	4+	Tin/others	Poor	500 mg/d for 3-6 months	No
1335	Mymensingh	33	Others	45.5	6	5	4+	Tin/others	Non-poor	500 mg/d for 3-6 months	No
1336	Mymensingh	30	Housewife	41	5	3	4+	Tin/others	Non-poor	500 mg/d for 3-6 months	No
1337	Mymensingh	18	Housewife	51.5	1	0	4+	Pacca/Semi-pacca	Non-poor	500 mg/d for 3-6 months	No
1338	Mymensingh	26	Housewife	45.5	2	1	4+	Tin/others	Non-poor	500 mg/d for 3-6 months	No
1339	Mymensingh	26	Housewife	43	2	1	4+	Tin/others	Non-poor	500 mg/d for 3-6 months	No
1340	Mymensingh	33	Housewife	44	4	2	4+	Tin/others	Non-poor	500 mg/d for 3-6 months	No
1341	Mymensingh	16	Housewife	42	1	0	4+	Pacca/Semi-pacca	Non-poor	500 mg/d for <3 months	No
1343	Mymensingh	22	Housewife	37	2	1	4+	Tin/others	Non-poor	500 mg/d for 3-6 months	No
1344	Mymensingh	19	Housewife	43.5	2	1	<4	Tin/others	Poor	500 mg/d for <3 months	No
1345	Mymensingh	23	Housewife	56	2	1	<4	Tin/others	Poor	500 mg/d for <3 months	No
1346	Mymensingh	18	Housewife	53	2	1	4+	Tin/others	Non-poor	500 mg/d for 3-6 months	No
1347	Mymensingh	21	Housewife	56	2	1	4+	Tin/others	Non-poor	500 mg/d for 3-6 months	No
1348	Mymensingh	24	Housewife	38	2	1	4+	Tin/others	Non-poor	500 mg/d for 3-6 months	No
1349	Mymensingh	40	Housewife	60	4	3	4+	Tin/others	Non-poor	500 mg/d for 3-6 months	Yes
1350	Mymensingh	21	Housewife	47	2	1	4+	Tin/others	Non-poor	500 mg/d for <3 months	No
1351	Mymensingh	34	Housewife	47	5	4	4+	Tin/others	Poor	500 mg/d for 3-6 months	No
1352	Mymensingh	17	Housewife	37	1	0	4+	Tin/others	Non-poor	500 mg/d for <3 months	No
1353	Mymensingh	16	Housewife	41	1	0	4+	Tin/others	Non-poor	500 mg/d for 3-6 months	No
1354	Mymensingh	30	Housewife	40	3	2	4+	Tin/others	Poor	500 mg/d for 3-6 months	No
1355	Mymensingh	28	Housewife	61.5	3	2	<4	Tin/others	Poor	500 mg/d for <3 months	No
1356	Mymensingh	30	Housewife	51.5	4	3	4+	Tin/others	Poor	500 mg/d for <3 months	No
1357	Mymensingh	27	Housewife	40	2	1	4+	Tin/others	Poor	500 mg/d for 3-6 months	No
1358	Mymensingh	17	Housewife	48	2	1	<4	Tin/others	Non-poor	500 mg/d for <3 months	No
1359	Mymensingh	20	Housewife	42	1	0	<4	Tin/others	Non-poor	500 mg/d for <3 months	No
1360	Mymensingh	28	Housewife	51	1	0	<4	Tin/others	Non-poor	500 mg/d for 3-6 months	No
1361	Mymensingh	35	Housewife	66	5	1	4+	Tin/others	Non-poor	500 mg/d for 3-6 months	No
1362	Mymensingh	27	Housewife	56.5	2	1	4+	Tin/others	Poor	500 mg/d for <3 months	No
1363	Mymensingh	17	Housewife	44	1	0	<4	Tin/others	Non-poor	500 mg/d for <3 months	No
1364	Mymensingh	35	Housewife	48.5	3	2	4+	Tin/others	Non-poor	500 mg/d for 3-6 months	No
1365	Mymensingh	27	Housewife	44	2	1	4+	Tin/others	Poor	500 mg/d for 3-6 months	No
1366	Mymensingh	35	Housewife	51.5	6	5	<4	Tin/others	Poor	500 mg/d for <3 months	No
1367	Mymensingh	27	Housewife	43	3	2	4+	Tin/others	Non-poor	500 mg/d for <3 months	No
1368	Mymensingh	30	Housewife	45	5	2	4+	Tin/others	Poor	500 mg/d for 3-6 months	No
1369	Mymensingh	36	Housewife	31	3	2	4+	Tin/others	Non-poor	500 mg/d for 3-6 months	No
1370	Mymensingh	12	Housewife	36.5	1	0	<4	Tin/others	Poor	500 mg/d for <3 months	No
1371	Mymensingh	25	Housewife	45	4	3	4+	Tin/others	Non-poor	500 mg/d for 3-6 months	No
1372	Mymensingh	20	Housewife	42	2	1	4+	Tin/others	Poor	500 mg/d for 3-6 months	No
1373	Mymensingh	26	Housewife	45	4	3	4+	Tin/others	Poor	500 mg/d for 3-6 months	No
1374	Mymensingh	24	Housewife	45	2	1	4+	Tin/others	Poor	500 mg/d for 3-6 months	No
1375	Mymensingh	35	Housewife	40	5	3	4+	Tin/others	Non-poor	500 mg/d for 3-6 months	No
1376	Mymensingh	25	Housewife	54	1	0	4+	Tin/others	Poor	500 mg/d for 3-6 months	No
1377	Mymensingh	28	Housewife	51	5	3	4+	Tin/others	Non-poor	500 mg/d for 3-6 months	No
1378	Mymensingh	26	Housewife	45	3	2	4+	Tin/others	Poor	500 mg/d for 3-6 months	No
1379	Mymensingh	19	Housewife	40	1	0	4+	Tin/others	Poor	500 mg/d for 3-6 months	No
1381	Mymensingh	26	Housewife	48	3	2	4+	Tin/others	Poor	500 mg/d for 3-6 months	No
1382	Mymensingh	36	Housewife	43	8	5	4+	Tin/others	Poor	500 mg/d for 3-6 months	No
1383	Mymensingh	26	Housewife	50	4	3	4+	Tin/others	Poor	500 mg/d for 3-6 months	No
1384	Mymensingh	26	Housewife	57	3	2	4+	Tin/others	Poor	500 mg/d for 3-6 months	No
1385	Mymensingh	26	Housewife	52	5	3	4+	Tin/others	Poor	500 mg/d for 3-6 months	No
1386	Mymensingh	25	Housewife	60	3	2	4+	Tin/others	Non-poor	500 mg/d for 3-6 months	No
1387	Mymensingh	19	Housewife	47	2	1	4+	Tin/others	Poor	500 mg/d for 3-6 months	No
1388	Mymensingh	20	Housewife	47	2	1	4+	Tin/others	Non-poor	500 mg/d for 3-6 months	No
1389	Mymensingh	23	Housewife	44	3	1	4+	Tin/others	Non-poor	500 mg/d for 3-6 months	No
1390	Mymensingh	16	Housewife	77.5	1	0	<4	Pacca/Semi-pacca	Poor	500 mg/d for <3 months	No
1392	Mymensingh	32	Housewife	42	5	3	4+	Tin/others	Poor	500 mg/d for 3-6 months	No
1394	Mymensingh	19	Housewife	40	2	1	4+	Tin/others	Poor	500 mg/d for 3-6 months	No
1395	Mymensingh	23	Housewife	47	2	1	4+	Tin/others	Poor	500 mg/d for 3-6 months	No
1396	Mymensingh	23	Housewife	52.5	2	1	4+	Tin/others	Non-poor	500 mg/d for <3 months	No
1397	Mymensingh	22	Housewife	50	1	0	4+	Tin/others	Poor	500 mg/d for 3-6 months	No
1399	Mymensingh	25	Housewife	68	2	1	4+	Tin/others	Non-poor	500 mg/d for >=6 months	No
1400	Mymensingh	25	Housewife	53	2	1	4+	Pacca/Semi-pacca	Non-poor	500 mg/d for 3-6 months	No
1402	Mymensingh	22	Housewife	43	2	1	4+	Tin/others	Poor	500 mg/d for 3-6 months	No
1403	Mymensingh	22	Housewife	57	2	1	4+	Tin/others	Poor	500 mg/d for 3-6 months	No
1404	Mymensingh	28	Housewife	39	4	3	4+	Tin/others	Non-poor	500 mg/d for 3-6 months	No
1405	Mymensingh	28	Housewife	53	2	1	4+	Tin/others	Non-poor	500 mg/d for >=6 months	No
1406	Mymensingh	31	Housewife	56	3	2	4+	Tin/others	Non-poor	500 mg/d for 3-6 months	No
1408	Mymensingh	20	Housewife	52	1	0	4+	Tin/others	Poor	500 mg/d for 3-6 months	No
1409	Mymensingh	19	Housewife	53	1	0	4+	Tin/others	Poor	500 mg/d for 3-6 months	No
1410	Mymensingh	15	Housewife	51	1	0	4+	Tin/others	Poor	500 mg/d for 3-6 months	No
1411	Mymensingh	36	Housewife	50	5	4	4+	Tin/others	Non-poor	500 mg/d for 3-6 months	No
1412	Mymensingh	20	Housewife	45	2	1	4+	Tin/others	Non-poor	500 mg/d for 3-6 months	No
1413	Mymensingh	22	Housewife	53.5	1	0	<4	Tin/others	Poor	500 mg/d for <3 months	No
1414	Mymensingh	18	Housewife	52	1	0	4+	Pacca/Semi-pacca	Poor	500 mg/d for 3-6 months	No
1415	Mymensingh	18	Housewife	57	1	0	4+	Tin/others	Non-poor	500 mg/d for 3-6 months	No
1416	Mymensingh	25	Housewife	56	2	1	4+	Tin/others	Poor	500 mg/d for 3-6 months	No
1417	Mymensingh	27	Housewife	47	3	2	4+	Tin/others	Poor	500 mg/d for 3-6 months	No
1419	Mymensingh	24	Housewife	43	2	1	4+	Tin/others	Poor	500 mg/d for 3-6 months	No
1420	Mymensingh	20	Housewife	42	1	0	4+	Tin/others	Poor	500 mg/d for 3-6 months	No
1421	Mymensingh	29	Housewife	57	3	2	<4	Tin/others	Non-poor	500 mg/d for <3 months	No
1422	Mymensingh	27	Housewife	48	3	2	4+	Tin/others	Poor	500 mg/d for 3-6 months	No
1423	Mymensingh	32	Housewife	69	3	2	4+	Tin/others	Non-poor	500 mg/d for 3-6 months	No
1424	Mymensingh	30	Housewife	46	4	3	4+	Tin/others	Poor	500 mg/d for <3 months	No
1425	Mymensingh	40	Housewife	45	5	4	4+	Tin/others	Poor	500 mg/d for <3 months	No
1426	Mymensingh	30	Housewife	49	3	2	4+	Tin/others	Non-poor	500 mg/d for 3-6 months	No
1427	Mymensingh	20	Housewife	47	1	0	4+	Tin/others	Non-poor	500 mg/d for 3-6 months	No
1428	Mymensingh	32	Housewife	48.5	4	3	4+	Tin/others	Poor	500 mg/d for 3-6 months	No
1429	Mymensingh	17	Housewife	49.5	1	0	4+	Tin/others	Non-poor	500 mg/d for 3-6 months	No
1431	Mymensingh	26	Housewife	37	2	1	4+	Tin/others	Poor	500 mg/d for 3-6 months	No
1432	Mymensingh	17	Housewife	37	1	0	4+	Tin/others	Poor	500 mg/d for <3 months	No
1433	Mymensingh	25	Housewife	61	1	0	4+	Tin/others	Non-poor	500 mg/d for <3 months	No
1435	Mymensingh	24	Housewife	47	3	2	4+	Tin/others	Poor	500 mg/d for <3 months	No
1436	Mymensingh	30	Others	56	2	1	4+	Tin/others	Non-poor	500 mg/d for <3 months	No
1437	Mymensingh	30	Housewife	43.5	3	2	<4	Tin/others	Poor	500 mg/d for <3 months	No
1438	Mymensingh	24	Housewife	48.5	2	1	4+	Tin/others	Non-poor	500 mg/d for 3-6 months	No
1439	Mymensingh	30	Housewife	45	3	1	4+	Tin/others	Poor	500 mg/d for 3-6 months	No
1440	Mymensingh	20	Housewife	45	2	1	4+	Tin/others	Poor	500 mg/d for 3-6 months	No
1441	Mymensingh	28	Housewife	42	3	2	4+	Tin/others	Poor	500 mg/d for 3-6 months	No
1442	Mymensingh	20	Housewife	55	1	0	4+	Tin/others	Non-poor	500 mg/d for 3-6 months	No
1443	Mymensingh	28	Housewife	40	4	2	4+	Tin/others	Non-poor	500 mg/d for 3-6 months	No
1444	Mymensingh	28	Housewife	58.5	3	2	4+	Tin/others	Non-poor	500 mg/d for 3-6 months	No
1445	Mymensingh	28	Housewife	45	3	2	4+	Tin/others	Poor	500 mg/d for <3 months	No
1446	Mymensingh	20	Housewife	46	3	2	4+	Tin/others	Poor	500 mg/d for 3-6 months	No
1447	Mymensingh	30	Housewife	37	4	3	4+	Tin/others	Poor	500 mg/d for 3-6 months	No
1448	Mymensingh	30	Housewife	44.5	5	5	4+	Tin/others	Non-poor	500 mg/d for <3 months	No
1449	Mymensingh	20	Housewife	48	2	1	4+	Tin/others	Poor	500 mg/d for 3-6 months	No
1450	Mymensingh	35	Housewife	45	5	4	4+	Tin/others	Poor	500 mg/d for <3 months	No
1451	Mymensingh	30	Housewife	49	5	5	4+	Tin/others	Non-poor	500 mg/d for 3-6 months	No
1452	Mymensingh	18	Housewife	54	1	0	4+	Tin/others	Non-poor	500 mg/d for 3-6 months	No
1453	Mymensingh	30	Housewife	55	4	3	4+	Tin/others	Poor	500 mg/d for <3 months	No
1454	Mymensingh	18	Housewife	43.5	2	1	<4	Tin/others	Non-poor	500 mg/d for <3 months	No
1455	Mymensingh	18	Housewife	46.5	1	0	<4	Tin/others	Poor	500 mg/d for <3 months	No
1456	Mymensingh	25	Housewife	44.5	3	2	4+	Tin/others	Non-poor	500 mg/d for <3 months	No
1457	Mymensingh	20	Housewife	41	2	1	4+	Tin/others	Poor	500 mg/d for 3-6 months	No
1458	Mymensingh	30	Housewife	44.5	3	2	4+	Tin/others	Non-poor	500 mg/d for 3-6 months	No
1459	Mymensingh	30	Housewife	58	4	3	<4	Tin/others	Non-poor	500 mg/d for <3 months	No
1460	Mymensingh	18	Others	36.5	1	0	<4	Pacca/Semi-pacca	Non-poor	500 mg/d for <3 months	No
1462	Mymensingh	26	Housewife	59	3	2	<4	Pacca/Semi-pacca	Poor	500 mg/d for <3 months	No
1464	Mymensingh	20	Housewife	48	1	0	4+	Pacca/Semi-pacca	Non-poor	500 mg/d for 3-6 months	No
1465	Mymensingh	23	Housewife	45	3	1	4+	Tin/others	Non-poor	500 mg/d for 3-6 months	No
1466	Mymensingh	26	Housewife	65	3	1	<4	Pacca/Semi-pacca	Poor	500 mg/d for <3 months	No
1467	Mymensingh	28	Housewife	53	5	4	4+	Tin/others	Poor	500 mg/d for <3 months	No
1468	Mymensingh	33	Housewife	54.5	4	2	4+	Tin/others	Poor	500 mg/d for 3-6 months	No
1469	Mymensingh	17	Housewife	67	1	0	<4	Tin/others	Non-poor	500 mg/d for <3 months	No
1470	Mymensingh	25	Housewife	56	3	2	4+	Tin/others	Non-poor	500 mg/d for 3-6 months	No
1471	Mymensingh	29	Others	53.5	3	2	4+	Pacca/Semi-pacca	Non-poor	500 mg/d for 3-6 months	No
1472	Mymensingh	17	Housewife	45	1	0	4+	Tin/others	Poor	500 mg/d for 3-6 months	No
1473	Mymensingh	21	Housewife	42	2	1	4+	Pacca/Semi-pacca	Poor	500 mg/d for 3-6 months	No
1474	Mymensingh	30	Housewife	60	4	3	4+	Pacca/Semi-pacca	Non-poor	500 mg/d for 3-6 months	No
1475	Mymensingh	25	Housewife	45	2	1	4+	Tin/others	Poor	500 mg/d for 3-6 months	No
1476	Mymensingh	19	Housewife	59	1	0	4+	Pacca/Semi-pacca	Non-poor	500 mg/d for 3-6 months	No
1477	Mymensingh	19	Housewife	50	1	0	4+	Tin/others	Non-poor	500 mg/d for 3-6 months	No
1478	Mymensingh	19	Housewife	38	2	1	<4	Tin/others	Poor	500 mg/d for <3 months	No
1479	Mymensingh	20	Housewife	53.5	1	0	4+	Tin/others	Poor	500 mg/d for 3-6 months	No
1480	Mymensingh	27	Housewife	68	3	2	<4	Tin/others	Poor	500 mg/d for <3 months	No
1481	Mymensingh	19	Housewife	47	1	0	4+	Pacca/Semi-pacca	Non-poor	500 mg/d for 3-6 months	No
1482	Mymensingh	18	Housewife	35	1	0	4+	Pacca/Semi-pacca	Non-poor	500 mg/d for 3-6 months	No
1483	Mymensingh	21	Housewife	38	2	1	4+	Tin/others	Poor	500 mg/d for 3-6 months	No
1484	Mymensingh	18	Housewife	48	1	0	4+	Tin/others	Non-poor	500 mg/d for <3 months	No
1485	Mymensingh	32	Housewife	34.5	6	5	<4	Tin/others	Poor	500 mg/d for <3 months	No
1486	Mymensingh	28	Housewife	41	6	3	4+	Tin/others	Non-poor	500 mg/d for 3-6 months	No
1487	Mymensingh	25	Housewife	54	2	1	4+	Tin/others	Poor	500 mg/d for 3-6 months	No
1489	Mymensingh	32	Housewife	64	3	2	4+	Tin/others	Non-poor	500 mg/d for 3-6 months	No
1490	Mymensingh	25	Housewife	51.5	1	0	4+	Tin/others	Non-poor	500 mg/d for 3-6 months	Yes
1491	Mymensingh	28	Housewife	40	5	4	4+	Tin/others	Non-poor	500 mg/d for <3 months	No
1492	Mymensingh	27	Housewife	62	3	2	4+	Tin/others	Non-poor	500 mg/d for <3 months	No
1493	Mymensingh	18	Housewife	46	1	0	4+	Tin/others	Poor	500 mg/d for >=6 months	No
1494	Mymensingh	27	Housewife	34	3	2	4+	Tin/others	Poor	500 mg/d for 3-6 months	No
1495	Mymensingh	24	Housewife	62.5	1	0	4+	Tin/others	Non-poor	500 mg/d for <3 months	No
1496	Mymensingh	27	Housewife	41	5	3	4+	Tin/others	Poor	500 mg/d for <3 months	No
1498	Mymensingh	18	Housewife	57.5	1	0	<4	Tin/others	Non-poor	500 mg/d for <3 months	No
1500	Mymensingh	20	Housewife	40	2	1	<4	Tin/others	Non-poor	500 mg/d for <3 months	No
1501	Mymensingh	32	Housewife	48	5	3	4+	Tin/others	Poor	500 mg/d for 3-6 months	No
1502	Mymensingh	22	Housewife	54	1	0	<4	Tin/others	Non-poor	500 mg/d for <3 months	No
1504	Mymensingh	26	Housewife	55.5	1	0	4+	Tin/others	Poor	500 mg/d for 3-6 months	No
1505	Mymensingh	35	Housewife	77.5	5	4	<4	Tin/others	Poor	500 mg/d for <3 months	No
1507	Mymensingh	25	Housewife	60	2	1	<4	Tin/others	Poor	500 mg/d for <3 months	No
1508	Mymensingh	30	Housewife	66	5	4	4+	Tin/others	Poor	500 mg/d for <3 months	No
1509	Mymensingh	18	Housewife	45	1	0	4+	Tin/others	Poor	500 mg/d for 3-6 months	No
1510	Mymensingh	17	Housewife	43	2	1	4+	Tin/others	Non-poor	500 mg/d for 3-6 months	No
1511	Mymensingh	18	Housewife	38	2	1	4+	Tin/others	Poor	500 mg/d for >=6 months	No
1512	Mymensingh	20	Housewife	47	1	0	4+	Tin/others	Non-poor	500 mg/d for 3-6 months	No
1513	Mymensingh	17	Housewife	60	1	0	4+	Tin/others	Non-poor	500 mg/d for 3-6 months	No
1514	Mymensingh	23	Housewife	49	2	1	4+	Tin/others	Non-poor	500 mg/d for >=6 months	No
1515	Mymensingh	32	Housewife	51	2	1	4+	Tin/others	Non-poor	500 mg/d for >=6 months	No
1516	Mymensingh	25	Housewife	50	3	2	4+	Tin/others	Poor	500 mg/d for >=6 months	No
1517	Mymensingh	25	Housewife	77	4	2	4+	Tin/others	Poor	500 mg/d for 3-6 months	No
1518	Mymensingh	34	Housewife	42	4	3	4+	Tin/others	Poor	500 mg/d for >=6 months	No
1519	Mymensingh	18	Housewife	50	1	0	4+	Tin/others	Non-poor	500 mg/d for >=6 months	No
1520	Mymensingh	35	Housewife	51	4	3	4+	Tin/others	Poor	500 mg/d for >=6 months	No
1521	Mymensingh	28	Housewife	44	6	5	4+	Tin/others	Poor	500 mg/d for <3 months	No
1522	Mymensingh	18	Housewife	53	1	0	4+	Tin/others	Non-poor	500 mg/d for 3-6 months	No
1523	Mymensingh	25	Housewife	42	4	3	4+	Tin/others	Poor	500 mg/d for >=6 months	No
1524	Mymensingh	22	Housewife	58	2	1	4+	Tin/others	Non-poor	500 mg/d for >=6 months	No
1525	Mymensingh	18	Housewife	59	2	1	4+	Tin/others	Non-poor	500 mg/d for 3-6 months	No
1526	Mymensingh	18	Housewife	52	2	1	4+	Tin/others	Non-poor	500 mg/d for >=6 months	No
1527	Mymensingh	24	Housewife	49	3	2	4+	Tin/others	Non-poor	500 mg/d for 3-6 months	No
1528	Mymensingh	30	Housewife	52	4	2	4+	Tin/others	Poor	500 mg/d for 3-6 months	No
1530	Mymensingh	28	Housewife	54	4	3	4+	Tin/others	Non-poor	500 mg/d for 3-6 months	No
1531	Mymensingh	28	Housewife	34	2	1	4+	Tin/others	Non-poor	500 mg/d for 3-6 months	No
1532	Mymensingh	18	Housewife	38	1	0	4+	Tin/others	Poor	500 mg/d for 3-6 months	No
1533	Mymensingh	27	Housewife	51	3	2	4+	Tin/others	Non-poor	500 mg/d for 3-6 months	No
1534	Mymensingh	25	Housewife	47	3	2	<4	Tin/others	Poor	500 mg/d for <3 months	No
1535	Mymensingh	24	Housewife	43.5	6	5	4+	Tin/others	Poor	500 mg/d for <3 months	No
1536	Mymensingh	25	Housewife	48	2	1	4+	Tin/others	Non-poor	500 mg/d for 3-6 months	No
1537	Mymensingh	25	Housewife	58	2	1	4+	Pacca/Semi-pacca	Non-poor	500 mg/d for 3-6 months	No
1538	Mymensingh	25	Housewife	47	3	2	4+	Tin/others	Non-poor	500 mg/d for 3-6 months	No
1539	Mymensingh	18	Others	58	1	0	4+	Pacca/Semi-pacca	Non-poor	500 mg/d for 3-6 months	No
1540	Mymensingh	18	Housewife	40	1	0	4+	Tin/others	Poor	500 mg/d for >=6 months	No
1541	Mymensingh	25	Housewife	46	2	1	4+	Tin/others	Poor	500 mg/d for 3-6 months	No
1542	Mymensingh	25	Housewife	42	3	2	4+	Tin/others	Non-poor	500 mg/d for >=6 months	No
1543	Mymensingh	29	Housewife	69	4	2	4+	Tin/others	Non-poor	500 mg/d for 3-6 months	No
1544	Mymensingh	27	Housewife	44.5	4	3	4+	Tin/others	Non-poor	500 mg/d for 3-6 months	No
1545	Mymensingh	20	Housewife	47	1	0	<4	Tin/others	Non-poor	500 mg/d for <3 months	No
1546	Mymensingh	30	Housewife	31	2	1	4+	Tin/others	Poor	500 mg/d for 3-6 months	No
1547	Mymensingh	38	Housewife	49	4	4	4+	Tin/others	Non-poor	500 mg/d for <3 months	No
1548	Mymensingh	34	Housewife	40	3	2	4+	Tin/others	Poor	500 mg/d for <3 months	No
1549	Mymensingh	19	Housewife	46	1	0	<4	Pacca/Semi-pacca	Non-poor	500 mg/d for <3 months	No
1550	Mymensingh	20	Housewife	52	2	1	4+	Tin/others	Non-poor	500 mg/d for 3-6 months	No
1551	Mymensingh	22	Housewife	43	3	1	4+	Tin/others	Non-poor	500 mg/d for <3 months	No
1553	Mymensingh	28	Housewife	58	4	3	4+	Tin/others	Non-poor	500 mg/d for <3 months	No
1554	Mymensingh	31	Housewife	49	2	1	4+	Tin/others	Poor	500 mg/d for 3-6 months	No
1555	Mymensingh	17	Housewife	44	1	0	<4	Tin/others	Poor	500 mg/d for <3 months	No
1556	Mymensingh	16	Housewife	50.5	1	0	4+	Tin/others	Non-poor	500 mg/d for 3-6 months	No
1557	Mymensingh	27	Housewife	51.5	3	1	4+	Tin/others	Non-poor	500 mg/d for 3-6 months	No
1558	Mymensingh	29	Housewife	56	4	2	4+	Tin/others	Poor	500 mg/d for <3 months	No
1559	Mymensingh	38	Housewife	59	4	4	4+	Tin/others	Non-poor	500 mg/d for <3 months	No
1560	Mymensingh	23	Housewife	50	2	1	4+	Tin/others	Non-poor	500 mg/d for 3-6 months	Yes
1561	Mymensingh	20	Housewife	45	3	1	4+	Tin/others	Non-poor	500 mg/d for 3-6 months	No
1562	Mymensingh	24	Housewife	60	2	1	4+	Tin/others	Non-poor	500 mg/d for 3-6 months	No
1563	Mymensingh	18	Housewife	71	2	1	<4	Pacca/Semi-pacca	Non-poor	500 mg/d for <3 months	No
1564	Mymensingh	22	Housewife	54	2	1	4+	Tin/others	Non-poor	500 mg/d for <3 months	Yes
1565	Mymensingh	29	Housewife	45.5	3	2	4+	Tin/others	Poor	500 mg/d for 3-6 months	No
1566	Mymensingh	22	Housewife	62	2	1	4+	Tin/others	Non-poor	500 mg/d for 3-6 months	No
1568	Mymensingh	28	Housewife	48	2	1	<4	Tin/others	Non-poor	500 mg/d for <3 months	No
1569	Mymensingh	30	Housewife	43	4	3	4+	Tin/others	Non-poor	500 mg/d for <3 months	No
1570	Mymensingh	24	Housewife	44	2	2	4+	Tin/others	Non-poor	500 mg/d for <3 months	No
1571	Mymensingh	22	Housewife	48.5	1	0	4+	Tin/others	Non-poor	500 mg/d for 3-6 months	No
1573	Mymensingh	22	Housewife	44.5	2	1	4+	Tin/others	Non-poor	500 mg/d for <3 months	No
1574	Mymensingh	37	Housewife	65	4	3	4+	Tin/others	Non-poor	500 mg/d for <3 months	No
1575	Mymensingh	18	Housewife	42	1	0	<4	Tin/others	Non-poor	500 mg/d for 3-6 months	No
1576	Mymensingh	21	Housewife	65	2	1	4+	Tin/others	Non-poor	500 mg/d for <3 months	No
1577	Mymensingh	20	Housewife	39.5	1	0	4+	Tin/others	Non-poor	500 mg/d for <3 months	No
1578	Mymensingh	25	Housewife	62	2	1	<4	Tin/others	Non-poor	500 mg/d for <3 months	Yes
1579	Mymensingh	20	Housewife	39.5	1	0	4+	Tin/others	Poor	500 mg/d for 3-6 months	No
1580	Mymensingh	34	Housewife	55	4	2	4+	Tin/others	Poor	500 mg/d for 3-6 months	No
1581	Mymensingh	22	Housewife	50	2	1	4+	Tin/others	Poor	500 mg/d for 3-6 months	No
1582	Mymensingh	30	Housewife	53	4	3	4+	Tin/others	Poor	500 mg/d for <3 months	No
1583	Mymensingh	26	Housewife	46	2	1	4+	Tin/others	Poor	500 mg/d for <3 months	No
1584	Mymensingh	22	Housewife	49	2	1	4+	Tin/others	Poor	500 mg/d for 3-6 months	No
1585	Mymensingh	25	Housewife	62	2	1	4+	Tin/others	Non-poor	500 mg/d for 3-6 months	No
1586	Mymensingh	17	Housewife	48	1	0	4+	Tin/others	Poor	500 mg/d for 3-6 months	No
1587	Mymensingh	28	Housewife	41	3	2	4+	Tin/others	Poor	500 mg/d for 3-6 months	No
1588	Mymensingh	18	Housewife	45	1	0	4+	Tin/others	Poor	500 mg/d for 3-6 months	No
1589	Mymensingh	28	Housewife	42	4	3	4+	Tin/others	Non-poor	500 mg/d for 3-6 months	No
1590	Mymensingh	21	Housewife	45	2	1	4+	Tin/others	Poor	500 mg/d for <3 months	No
1591	Mymensingh	24	Housewife	50	2	1	4+	Tin/others	Non-poor	500 mg/d for 3-6 months	No
1592	Mymensingh	25	Housewife	48	2	1	4+	Tin/others	Poor	500 mg/d for 3-6 months	No
1593	Mymensingh	17	Housewife	45.5	1	0	<4	Tin/others	Poor	500 mg/d for <3 months	No
1594	Mymensingh	28	Housewife	46	4	3	4+	Tin/others	Poor	500 mg/d for <3 months	No
1595	Mymensingh	18	Housewife	45.5	2	1	4+	Tin/others	Non-poor	500 mg/d for 3-6 months	No
1596	Mymensingh	23	Housewife	57	3	2	4+	Tin/others	Poor	500 mg/d for <3 months	No
1597	Mymensingh	20	Housewife	47	1	0	4+	Pacca/Semi-pacca	Non-poor	500 mg/d for 3-6 months	No
1598	Mymensingh	24	Housewife	48	4	3	4+	Tin/others	Non-poor	500 mg/d for 3-6 months	No
1599	Mymensingh	38	Housewife	54.5	3	1	4+	Tin/others	Non-poor	500 mg/d for 3-6 months	No
1600	Mymensingh	17	Housewife	46	1	0	<4	Tin/others	Poor	500 mg/d for <3 months	No
1601	Mymensingh	28	Housewife	46	3	2	<4	Tin/others	Poor	500 mg/d for <3 months	No
1602	Mymensingh	20	Housewife	42	1	0	4+	Tin/others	Poor	500 mg/d for 3-6 months	No
1603	Mymensingh	35	Housewife	55	5	3	4+	Tin/others	Non-poor	500 mg/d for >=6 months	No
1604	Mymensingh	20	Housewife	44.5	2	1	4+	Tin/others	Poor	500 mg/d for <3 months	No
1605	Mymensingh	27	Housewife	46	3	2	4+	Tin/others	Non-poor	500 mg/d for 3-6 months	No
1606	Mymensingh	36	Housewife	46.5	5	5	<4	Tin/others	Poor	500 mg/d for <3 months	No
1607	Mymensingh	21	Housewife	42	2	1	4+	Tin/others	Poor	500 mg/d for <3 months	No
1609	Mymensingh	18	Housewife	41.5	1	0	4+	Tin/others	Non-poor	500 mg/d for 3-6 months	No
1612	Mymensingh	21	Housewife	48	2	1	4+	Tin/others	Non-poor	500 mg/d for 3-6 months	No
1613	Mymensingh	18	Housewife	47	2	1	4+	Tin/others	Poor	500 mg/d for 3-6 months	No
1614	Mymensingh	37	Housewife	48	3	2	4+	Tin/others	Non-poor	500 mg/d for >=6 months	No
1615	Mymensingh	17	Housewife	50	2	1	<4	Pacca/Semi-pacca	Poor	500 mg/d for <3 months	No
1616	Mymensingh	37	Housewife	48	5	4	4+	Tin/others	Poor	500 mg/d for 3-6 months	No
1617	Mymensingh	24	Housewife	40	3	1	4+	Tin/others	Poor	500 mg/d for <3 months	No
1618	Mymensingh	18	Housewife	64.5	1	0	4+	Tin/others	Poor	500 mg/d for <3 months	No
1619	Mymensingh	27	Housewife	47	3	2	4+	Tin/others	Poor	500 mg/d for 3-6 months	No
1620	Mymensingh	27	Housewife	53	3	2	4+	Tin/others	Poor	500 mg/d for 3-6 months	No
1621	Mymensingh	22	Housewife	58	2	1	4+	Tin/others	Poor	500 mg/d for 3-6 months	No
1622	Mymensingh	28	Housewife	38	4	3	4+	Tin/others	Non-poor	500 mg/d for 3-6 months	No
1623	Mymensingh	18	Housewife	42	1	0	4+	Pacca/Semi-pacca	Poor	500 mg/d for 3-6 months	No
1624	Mymensingh	25	Housewife	46	3	2	4+	Tin/others	Poor	500 mg/d for 3-6 months	No
1625	Mymensingh	26	Housewife	50	2	1	4+	Pacca/Semi-pacca	Non-poor	500 mg/d for <3 months	No
1626	Mymensingh	18	Housewife	52	1	0	4+	Tin/others	Poor	500 mg/d for <3 months	No
1628	Mymensingh	26	Others	35	4	2	4+	Tin/others	Poor	500 mg/d for 3-6 months	No
1629	Mymensingh	25	Housewife	46	3	2	4+	Tin/others	Poor	500 mg/d for 3-6 months	No
1630	Mymensingh	18	Housewife	42	2	1	<4	Tin/others	Poor	500 mg/d for <3 months	No
1631	Mymensingh	30	Others	43	3	2	4+	Tin/others	Poor	500 mg/d for <3 months	No
1632	Mymensingh	30	Others	61	3	1	<4	Pacca/Semi-pacca	Non-poor	500 mg/d for <3 months	No
1633	Mymensingh	28	Housewife	41.5	4	3	4+	Tin/others	Poor	500 mg/d for 3-6 months	No
1634	Mymensingh	27	Housewife	48	4	3	4+	Tin/others	Poor	500 mg/d for 3-6 months	No
1635	Mymensingh	23	Housewife	70	2	1	4+	Tin/others	Poor	500 mg/d for 3-6 months	No
1636	Mymensingh	22	Housewife	48	2	1	4+	Tin/others	Poor	500 mg/d for 3-6 months	No
1637	Mymensingh	20	Housewife	55	2	1	4+	Pacca/Semi-pacca	Non-poor	500 mg/d for <3 months	No
1638	Mymensingh	25	Housewife	40	2	1	4+	Tin/others	Poor	500 mg/d for 3-6 months	No
1639	Mymensingh	25	Housewife	51	2	1	4+	Tin/others	Poor	500 mg/d for 3-6 months	No
1640	Mymensingh	27	Housewife	46.5	4	2	<4	Tin/others	Poor	500 mg/d for <3 months	No
1641	Mymensingh	18	Housewife	45.5	1	0	<4	Tin/others	Poor	500 mg/d for <3 months	No
1642	Mymensingh	23	Housewife	45	2	1	4+	Pacca/Semi-pacca	Non-poor	500 mg/d for 3-6 months	No
1643	Mymensingh	26	Housewife	57	2	1	4+	Pacca/Semi-pacca	Non-poor	500 mg/d for 3-6 months	No
1644	Mymensingh	23	Housewife	58	2	1	4+	Pacca/Semi-pacca	Non-poor	500 mg/d for 3-6 months	No
1645	Mymensingh	30	Housewife	52	4	3	4+	Pacca/Semi-pacca	Non-poor	500 mg/d for 3-6 months	No
1646	Mymensingh	28	Housewife	40.5	5	3	<4	Tin/others	Poor	500 mg/d for <3 months	No
1647	Mymensingh	30	Housewife	52	3	1	4+	Tin/others	Poor	500 mg/d for 3-6 months	No
1648	Mymensingh	29	Housewife	49	2	1	4+	Tin/others	Poor	500 mg/d for 3-6 months	No
1649	Mymensingh	30	Housewife	76	1	0	4+	Pacca/Semi-pacca	Non-poor	500 mg/d for 3-6 months	No
1650	Mymensingh	28	Housewife	73	1	0	4+	Tin/others	Poor	500 mg/d for 3-6 months	No
1652	Mymensingh	27	Housewife	60	3	1	4+	Tin/others	Non-poor	500 mg/d for 3-6 months	No
1653	Mymensingh	18	Housewife	47	2	1	4+	Tin/others	Non-poor	500 mg/d for <3 months	No
1654	Mymensingh	28	Housewife	57	3	2	4+	Tin/others	Poor	500 mg/d for <3 months	No
1655	Mymensingh	23	Housewife	37.5	3	2	<4	Tin/others	Non-poor	500 mg/d for <3 months	No
1656	Mymensingh	19	Housewife	43	1	0	4+	Pacca/Semi-pacca	Non-poor	500 mg/d for 3-6 months	No
1657	Mymensingh	18	Housewife	55	1	0	4+	Pacca/Semi-pacca	Non-poor	500 mg/d for 3-6 months	No
1658	Mymensingh	28	Housewife	45	3	2	4+	Tin/others	Poor	500 mg/d for <3 months	No
1659	Mymensingh	29	Housewife	46	5	3	4+	Pacca/Semi-pacca	Poor	500 mg/d for 3-6 months	No
1660	Mymensingh	23	Housewife	41	4	4	<4	Tin/others	Poor	500 mg/d for <3 months	No
1661	Mymensingh	18	Housewife	73.5	1	0	<4	Tin/others	Poor	500 mg/d for <3 months	No
1662	Mymensingh	22	Housewife	42	2	1	4+	Tin/others	Non-poor	500 mg/d for >=6 months	No
1663	Mymensingh	19	Housewife	39	1	0	4+	Tin/others	Non-poor	500 mg/d for 3-6 months	No
1664	Mymensingh	21	Housewife	51	3	1	4+	Tin/others	Poor	500 mg/d for >=6 months	No
1665	Mymensingh	24	Housewife	40	1	0	4+	Pacca/Semi-pacca	Poor	500 mg/d for 3-6 months	No
1667	Mymensingh	26	Housewife	49.5	4	3	4+	Tin/others	Non-poor	500 mg/d for >=6 months	No
1668	Mymensingh	20	Housewife	65	1	0	4+	Tin/others	Non-poor	500 mg/d for >=6 months	No
1669	Mymensingh	26	Housewife	53	2	1	4+	Tin/others	Poor	500 mg/d for 3-6 months	No
1670	Mymensingh	32	Housewife	57	3	2	4+	Tin/others	Poor	500 mg/d for >=6 months	No
1671	Mymensingh	19	Housewife	64	2	1	4+	Pacca/Semi-pacca	Non-poor	500 mg/d for 3-6 months	No
1672	Mymensingh	23	Housewife	48	2	1	4+	Pacca/Semi-pacca	Non-poor	500 mg/d for 3-6 months	No
1673	Mymensingh	19	Housewife	52.5	1	0	4+	Pacca/Semi-pacca	Non-poor	500 mg/d for 3-6 months	No
1674	Mymensingh	19	Housewife	38.5	1	0	<4	Tin/others	Poor	500 mg/d for 3-6 months	No
1675	Mymensingh	16	Housewife	40	1	0	<4	Pacca/Semi-pacca	Non-poor	500 mg/d for 3-6 months	No
1676	Mymensingh	26	Housewife	49	2	1	4+	Tin/others	Non-poor	500 mg/d for 3-6 months	No
1678	Mymensingh	30	Housewife	48	4	3	4+	Tin/others	Poor	500 mg/d for 3-6 months	No
1679	Mymensingh	19	Housewife	45	1	0	4+	Tin/others	Non-poor	500 mg/d for 3-6 months	No
1680	Mymensingh	22	Housewife	40.5	2	1	4+	Tin/others	Non-poor	500 mg/d for 3-6 months	No
1681	Mymensingh	36	Housewife	41	4	3	4+	Tin/others	Non-poor	500 mg/d for >=6 months	No
1683	Mymensingh	20	Housewife	43	1	0	4+	Tin/others	Non-poor	500 mg/d for 3-6 months	No
1685	Mymensingh	19	Housewife	42	1	0	4+	Tin/others	Non-poor	500 mg/d for 3-6 months	No
1686	Mymensingh	30	Housewife	51	4	2	4+	Tin/others	Poor	500 mg/d for 3-6 months	No
1687	Mymensingh	26	Housewife	53	1	0	4+	Tin/others	Non-poor	500 mg/d for 3-6 months	No
1688	Mymensingh	28	Housewife	61	3	1	4+	Tin/others	Poor	500 mg/d for 3-6 months	No
1689	Mymensingh	20	Housewife	46	1	0	4+	Tin/others	Poor	500 mg/d for 3-6 months	No
1690	Mymensingh	28	Housewife	45	4	1	4+	Tin/others	Poor	500 mg/d for 3-6 months	No
1691	Mymensingh	26	Housewife	43	2	1	4+	Tin/others	Poor	500 mg/d for 3-6 months	No
1692	Mymensingh	26	Housewife	55	1	0	4+	Tin/others	Poor	500 mg/d for 3-6 months	No
1693	Mymensingh	30	Housewife	47	3	2	4+	Tin/others	Poor	500 mg/d for 3-6 months	No
1694	Mymensingh	28	Housewife	45	4	2	4+	Tin/others	Poor	500 mg/d for <3 months	No
1696	Mymensingh	20	Housewife	41	1	0	4+	Tin/others	Poor	500 mg/d for 3-6 months	No
1697	Mymensingh	28	Housewife	55	3	1	4+	Tin/others	Poor	500 mg/d for 3-6 months	No
1698	Mymensingh	30	Housewife	64.5	2	1	4+	Tin/others	Poor	500 mg/d for <3 months	No
1700	Mymensingh	28	Housewife	40	2	1	4+	Tin/others	Poor	500 mg/d for 3-6 months	No
1701	Mymensingh	20	Housewife	44	1	0	4+	Tin/others	Poor	500 mg/d for 3-6 months	No
1702	Mymensingh	20	Housewife	50	1	0	4+	Tin/others	Poor	500 mg/d for <3 months	No
1703	Mymensingh	28	Housewife	44	2	1	4+	Tin/others	Poor	500 mg/d for <3 months	No
1704	Mymensingh	28	Housewife	49	3	2	4+	Tin/others	Non-poor	500 mg/d for <3 months	No
1705	Mymensingh	28	Housewife	60	3	2	4+	Tin/others	Poor	500 mg/d for 3-6 months	No
1706	Mymensingh	26	Housewife	33	2	1	4+	Tin/others	Poor	500 mg/d for 3-6 months	No
1707	Mymensingh	28	Housewife	38	3	2	<4	Tin/others	Poor	500 mg/d for <3 months	No
1708	Mymensingh	27	Housewife	50	2	1	4+	Tin/others	Poor	500 mg/d for 3-6 months	No
1709	Mymensingh	28	Housewife	45	3	2	4+	Tin/others	Poor	500 mg/d for 3-6 months	No
1710	Mymensingh	26	Housewife	60	3	2	4+	Tin/others	Poor	500 mg/d for >=6 months	No
1711	Mymensingh	18	Housewife	47	1	0	4+	Tin/others	Poor	500 mg/d for 3-6 months	No
1712	Mymensingh	32	Housewife	50	4	3	4+	Tin/others	Poor	500 mg/d for 3-6 months	No
1713	Mymensingh	28	Housewife	51	5	2	4+	Tin/others	Poor	500 mg/d for >=6 months	No
1714	Mymensingh	30	Housewife	42	2	1	4+	Tin/others	Poor	500 mg/d for <3 months	No
1715	Mymensingh	26	Housewife	46	2	1	4+	Tin/others	Non-poor	500 mg/d for 3-6 months	No
1716	Mymensingh	25	Housewife	44	2	1	4+	Tin/others	Non-poor	500 mg/d for 3-6 months	No
1717	Mymensingh	23	Housewife	81.5	1	0	4+	Tin/others	Non-poor	500 mg/d for 3-6 months	No
1718	Mymensingh	18	Housewife	46	1	0	<4	Tin/others	Non-poor	500 mg/d for <3 months	No
1719	Mymensingh	29	Housewife	47.5	1	0	4+	Tin/others	Non-poor	500 mg/d for <3 months	No
1720	Mymensingh	20	Housewife	40	1	0	4+	Tin/others	Non-poor	500 mg/d for <3 months	No
1721	Mymensingh	20	Housewife	44	1	0	4+	Tin/others	Poor	500 mg/d for 3-6 months	No
1722	Mymensingh	20	Housewife	42	2	1	<4	Tin/others	Non-poor	500 mg/d for <3 months	No
1723	Mymensingh	25	Housewife	52	2	1	4+	Tin/others	Non-poor	500 mg/d for 3-6 months	No
1724	Mymensingh	17	Housewife	47	1	0	4+	Tin/others	Poor	500 mg/d for <3 months	No
1725	Mymensingh	29	Housewife	50	3	2	4+	Tin/others	Poor	500 mg/d for 3-6 months	No
1726	Mymensingh	27	Housewife	57	2	1	4+	Tin/others	Poor	500 mg/d for <3 months	No
1727	Mymensingh	17	Housewife	44	1	0	4+	Tin/others	Non-poor	500 mg/d for 3-6 months	No
1728	Mymensingh	22	Housewife	44	1	0	4+	Tin/others	Poor	500 mg/d for 3-6 months	No
1729	Mymensingh	20	Housewife	45	1	0	4+	Pacca/Semi-pacca	Non-poor	500 mg/d for 3-6 months	No
1730	Mymensingh	26	Housewife	43	4	2	4+	Tin/others	Poor	500 mg/d for <3 months	No
1731	Mymensingh	30	Housewife	74	3	2	4+	Tin/others	Non-poor	500 mg/d for 3-6 months	No
1732	Mymensingh	26	Housewife	40	1	1	4+	Tin/others	Non-poor	500 mg/d for >=6 months	No
1733	Mymensingh	17	Housewife	39	1	0	4+	Tin/others	Non-poor	500 mg/d for <3 months	No
1734	Mymensingh	16	Housewife	56	1	0	4+	Tin/others	Non-poor	500 mg/d for <3 months	No
1735	Mymensingh	26	Housewife	44	3	2	4+	Tin/others	Poor	500 mg/d for 3-6 months	No
1736	Mymensingh	30	Housewife	57	3	1	4+	Tin/others	Non-poor	500 mg/d for <3 months	No
1737	Mymensingh	20	Housewife	42	1	0	4+	Tin/others	Non-poor	500 mg/d for <3 months	No
1738	Mymensingh	30	Housewife	56	4	3	4+	Tin/others	Non-poor	500 mg/d for 3-6 months	No
1739	Mymensingh	20	Housewife	38.5	2	1	4+	Tin/others	Poor	500 mg/d for <3 months	No
1740	Mymensingh	17	Housewife	51.5	1	0	<4	Tin/others	Non-poor	500 mg/d for <3 months	No
1741	Mymensingh	28	Housewife	56	3	1	4+	Tin/others	Non-poor	500 mg/d for <3 months	No
1742	Mymensingh	30	Housewife	50	3	2	4+	Tin/others	Non-poor	500 mg/d for 3-6 months	No
1743	Mymensingh	36	Housewife	52.5	4	3	<4	Pacca/Semi-pacca	Non-poor	500 mg/d for <3 months	No
1744	Mymensingh	30	Housewife	67	3	2	4+	Pacca/Semi-pacca	Non-poor	500 mg/d for 3-6 months	No
1745	Mymensingh	22	Housewife	50	3	2	4+	Tin/others	Non-poor	500 mg/d for 3-6 months	No
1746	Mymensingh	20	Housewife	49	2	1	<4	Tin/others	Non-poor	500 mg/d for <3 months	No
1747	Mymensingh	21	Housewife	67.5	2	1	<4	Tin/others	Non-poor	500 mg/d for <3 months	No
1748	Mymensingh	28	Others	50.5	2	1	<4	Tin/others	Non-poor	500 mg/d for <3 months	No
1749	Mymensingh	31	Housewife	62.5	4	3	4+	Tin/others	Non-poor	500 mg/d for 3-6 months	No
1750	Mymensingh	20	Housewife	57.5	2	1	4+	Tin/others	Non-poor	500 mg/d for <3 months	No
1751	Mymensingh	24	Housewife	55.5	2	1	4+	Pacca/Semi-pacca	Non-poor	500 mg/d for <3 months	No
1752	Mymensingh	25	Housewife	46	2	1	<4	Tin/others	Non-poor	500 mg/d for <3 months	No
1753	Mymensingh	20	Housewife	57.5	2	1	<4	Tin/others	Poor	500 mg/d for <3 months	No
1754	Mymensingh	28	Housewife	60.5	2	1	<4	Tin/others	Non-poor	500 mg/d for <3 months	No
1755	Mymensingh	25	Housewife	62.5	1	0	4+	Tin/others	Non-poor	500 mg/d for 3-6 months	No
1756	Mymensingh	32	Housewife	55	3	2	4+	Tin/others	Non-poor	500 mg/d for 3-6 months	No
1758	Mymensingh	27	Housewife	58	3	2	4+	Tin/others	Non-poor	500 mg/d for <3 months	No
1759	Mymensingh	18	Housewife	50	1	0	4+	Pacca/Semi-pacca	Non-poor	500 mg/d for 3-6 months	No
1760	Mymensingh	35	Housewife	46	4	3	<4	Tin/others	Non-poor	500 mg/d for <3 months	No
1762	Mymensingh	28	Housewife	55	3	1	4+	Tin/others	Non-poor	500 mg/d for 3-6 months	No
1763	Mymensingh	28	Housewife	55.5	3	2	4+	Tin/others	Non-poor	500 mg/d for <3 months	No
1764	Mymensingh	20	Housewife	48.5	3	2	<4	Tin/others	Non-poor	500 mg/d for <3 months	No
1766	Mymensingh	22	Housewife	40	2	1	4+	Tin/others	Poor	500 mg/d for 3-6 months	No
1767	Mymensingh	25	Housewife	51	2	1	4+	Tin/others	Poor	500 mg/d for 3-6 months	No
1768	Mymensingh	19	Housewife	60	1	0	4+	Pacca/Semi-pacca	Non-poor	500 mg/d for 3-6 months	No
1769	Mymensingh	19	Housewife	42	2	1	4+	Tin/others	Non-poor	500 mg/d for 3-6 months	No
1770	Mymensingh	32	Housewife	45	5	3	4+	Tin/others	Non-poor	500 mg/d for <3 months	No
1771	Mymensingh	30	Housewife	44	3	2	<4	Tin/others	Non-poor	500 mg/d for <3 months	No
1772	Mymensingh	30	Housewife	45	5	3	4+	Tin/others	Non-poor	500 mg/d for <3 months	No
1773	Mymensingh	18	Housewife	42	1	0	4+	Tin/others	Poor	500 mg/d for 3-6 months	No
1774	Mymensingh	20	Housewife	45	2	1	4+	Tin/others	Non-poor	500 mg/d for 3-6 months	No
1775	Mymensingh	24	Housewife	46	3	2	4+	Tin/others	Poor	500 mg/d for 3-6 months	No
1776	Mymensingh	35	Housewife	54	4	2	4+	Tin/others	Non-poor	500 mg/d for 3-6 months	No
1777	Mymensingh	28	Housewife	60.5	3	2	4+	Tin/others	Non-poor	500 mg/d for 3-6 months	No
1778	Mymensingh	18	Housewife	40.5	1	0	4+	Tin/others	Non-poor	500 mg/d for <3 months	No
1779	Mymensingh	22	Housewife	42	1	0	4+	Tin/others	Non-poor	500 mg/d for 3-6 months	No
1780	Mymensingh	19	Housewife	45	1	0	<4	Tin/others	Non-poor	500 mg/d for <3 months	No
1781	Mymensingh	28	Housewife	45	2	1	4+	Tin/others	Non-poor	500 mg/d for 3-6 months	No
1782	Mymensingh	20	Housewife	52	2	1	4+	Tin/others	Poor	500 mg/d for 3-6 months	No
1783	Mymensingh	28	Housewife	63	3	2	4+	Tin/others	Non-poor	500 mg/d for 3-6 months	No
1784	Mymensingh	25	Housewife	47	2	1	<4	Tin/others	Non-poor	500 mg/d for <3 months	No
1785	Mymensingh	20	Housewife	43	2	1	4+	Tin/others	Non-poor	500 mg/d for 3-6 months	No
1786	Mymensingh	25	Housewife	66	2	1	4+	Tin/others	Non-poor	500 mg/d for 3-6 months	No
1787	Mymensingh	25	Housewife	50	2	1	4+	Tin/others	Non-poor	500 mg/d for 3-6 months	No
1788	Mymensingh	30	Housewife	48	3	2	4+	Tin/others	Non-poor	500 mg/d for <3 months	No
1789	Mymensingh	18	Housewife	50	1	0	4+	Tin/others	Non-poor	500 mg/d for <3 months	No
1790	Mymensingh	18	Housewife	34	1	0	4+	Tin/others	Poor	500 mg/d for <3 months	No
1791	Mymensingh	30	Housewife	51	3	2	4+	Tin/others	Non-poor	500 mg/d for 3-6 months	No
1793	Mymensingh	25	Housewife	41	2	1	4+	Tin/others	Non-poor	500 mg/d for >=6 months	No
1794	Mymensingh	20	Housewife	52	1	0	4+	Pacca/Semi-pacca	Poor	500 mg/d for 3-6 months	No
1795	Mymensingh	40	Housewife	57	4	2	4+	Pacca/Semi-pacca	Non-poor	500 mg/d for 3-6 months	No
1796	Mymensingh	25	Housewife	52	3	2	4+	Pacca/Semi-pacca	Non-poor	500 mg/d for 3-6 months	No
1797	Mymensingh	17	Housewife	51	1	0	4+	Pacca/Semi-pacca	Non-poor	500 mg/d for 3-6 months	No
1798	Mymensingh	20	Housewife	69.5	1	0	4+	Pacca/Semi-pacca	Non-poor	500 mg/d for <3 months	No
1799	Mymensingh	18	Housewife	57.5	2	1	<4	Pacca/Semi-pacca	Non-poor	500 mg/d for <3 months	No
1800	Mymensingh	25	Housewife	58	2	1	4+	Tin/others	Poor	500 mg/d for 3-6 months	No
1801	Mymensingh	33	Housewife	53	4	2	4+	Tin/others	Poor	500 mg/d for 3-6 months	No
1802	Mymensingh	26	Housewife	67	1	0	4+	Tin/others	Non-poor	500 mg/d for 3-6 months	No
1803	Mymensingh	23	Housewife	46	2	1	4+	Tin/others	Non-poor	500 mg/d for 3-6 months	No
1804	Mymensingh	26	Housewife	61	3	2	4+	Pacca/Semi-pacca	Non-poor	500 mg/d for 3-6 months	No
1805	Mymensingh	17	Housewife	64	1	0	4+	Tin/others	Poor	500 mg/d for <3 months	No
1806	Mymensingh	30	Housewife	57	3	2	4+	Tin/others	Poor	500 mg/d for 3-6 months	No
1807	Mymensingh	27	Housewife	70	2	1	4+	Pacca/Semi-pacca	Non-poor	500 mg/d for 3-6 months	No
1808	Mymensingh	24	Housewife	52	2	1	4+	Pacca/Semi-pacca	Poor	500 mg/d for 3-6 months	No
1809	Mymensingh	27	Housewife	43	2	1	4+	Pacca/Semi-pacca	Poor	500 mg/d for >=6 months	No
1810	Mymensingh	25	Housewife	55	2	1	4+	Tin/others	Poor	500 mg/d for 3-6 months	No
1811	Mymensingh	22	Housewife	59	2	1	4+	Pacca/Semi-pacca	Non-poor	500 mg/d for 3-6 months	No
1812	Mymensingh	27	Housewife	57	4	3	4+	Tin/others	Poor	500 mg/d for 3-6 months	No
1813	Mymensingh	18	Housewife	47	1	0	4+	Tin/others	Poor	500 mg/d for 3-6 months	No
1814	Mymensingh	26	Housewife	41	2	1	4+	Tin/others	Poor	500 mg/d for 3-6 months	No
1815	Mymensingh	25	Housewife	55	2	1	4+	Pacca/Semi-pacca	Non-poor	500 mg/d for 3-6 months	No
1816	Mymensingh	18	Housewife	51	1	0	4+	Tin/others	Poor	500 mg/d for 3-6 months	No
1817	Mymensingh	20	Housewife	68	2	1	4+	Tin/others	Non-poor	500 mg/d for 3-6 months	No
1818	Mymensingh	27	Housewife	59	4	2	4+	Pacca/Semi-pacca	Poor	500 mg/d for 3-6 months	No
1819	Mymensingh	23	Housewife	54	1	0	4+	Tin/others	Non-poor	500 mg/d for 3-6 months	Yes
1820	Mymensingh	28	Housewife	52	3	2	4+	Pacca/Semi-pacca	Non-poor	500 mg/d for 3-6 months	No
1821	Mymensingh	32	Housewife	56	4	2	4+	Tin/others	Non-poor	500 mg/d for 3-6 months	No
1822	Mymensingh	26	Housewife	52	1	0	4+	Tin/others	Poor	500 mg/d for 3-6 months	No
1825	Mymensingh	30	Housewife	50	4	3	4+	Tin/others	Non-poor	500 mg/d for 3-6 months	No
1826	Mymensingh	20	Housewife	52	1	0	4+	Tin/others	Non-poor	500 mg/d for <3 months	No
1827	Mymensingh	26	Housewife	48.5	2	1	4+	Tin/others	Non-poor	500 mg/d for <3 months	No
1828	Mymensingh	25	Housewife	53	2	1	4+	Tin/others	Non-poor	500 mg/d for 3-6 months	No
1829	Mymensingh	35	Housewife	60	5	3	4+	Tin/others	Non-poor	500 mg/d for 3-6 months	No
1830	Mymensingh	23	Housewife	41	2	1	4+	Tin/others	Non-poor	500 mg/d for <3 months	No
1831	Mymensingh	18	Housewife	46	1	0	4+	Tin/others	Non-poor	500 mg/d for 3-6 months	No
1832	Mymensingh	20	Housewife	61	1	0	<4	Pacca/Semi-pacca	Non-poor	500 mg/d for <3 months	No
1833	Mymensingh	18	Housewife	39	1	0	4+	Tin/others	Non-poor	500 mg/d for 3-6 months	No
1834	Mymensingh	30	Housewife	39.5	4	2	4+	Tin/others	Non-poor	500 mg/d for <3 months	No
1835	Mymensingh	30	Housewife	40	4	3	4+	Tin/others	Poor	500 mg/d for 3-6 months	No
1836	Mymensingh	18	Housewife	37.5	1	0	4+	Tin/others	Non-poor	500 mg/d for <3 months	No
1837	Mymensingh	30	Housewife	59	2	1	4+	Pacca/Semi-pacca	Non-poor	500 mg/d for <3 months	No
1838	Mymensingh	20	Housewife	43	1	0	<4	Tin/others	Non-poor	500 mg/d for <3 months	No
1839	Mymensingh	27	Housewife	50	2	1	4+	Tin/others	Non-poor	500 mg/d for 3-6 months	No
1840	Mymensingh	29	Housewife	57.5	4	2	4+	Pacca/Semi-pacca	Non-poor	500 mg/d for 3-6 months	No
1841	Mymensingh	24	Housewife	47	3	1	4+	Tin/others	Non-poor	500 mg/d for 3-6 months	No
1843	Mymensingh	30	Housewife	52	2	1	4+	Pacca/Semi-pacca	Non-poor	500 mg/d for <3 months	No
1844	Mymensingh	20	Housewife	50.5	1	0	4+	Tin/others	Non-poor	500 mg/d for 3-6 months	No
1845	Mymensingh	20	Housewife	36.5	2	1	4+	Tin/others	Non-poor	500 mg/d for <3 months	No
1847	Mymensingh	30	Housewife	60	3	2	<4	Tin/others	Poor	500 mg/d for <3 months	No
1848	Mymensingh	28	Housewife	51	2	1	4+	Tin/others	Poor	500 mg/d for 3-6 months	No
1851	Mymensingh	18	Housewife	52	1	0	4+	Tin/others	Poor	500 mg/d for <3 months	No
1852	Mymensingh	28	Housewife	45	2	1	4+	Tin/others	Poor	500 mg/d for 3-6 months	No
1854	Mymensingh	38	Housewife	50	5	4	4+	Tin/others	Poor	500 mg/d for <3 months	No
1855	Mymensingh	17	Housewife	48.5	1	0	<4	Pacca/Semi-pacca	Poor	500 mg/d for <3 months	No
1857	Mymensingh	25	Housewife	61	3	1	4+	Tin/others	Poor	500 mg/d for 3-6 months	No
1858	Mymensingh	35	Housewife	61	2	1	4+	Tin/others	Poor	500 mg/d for 3-6 months	No
1859	Mymensingh	20	Housewife	60	1	0	4+	Tin/others	Poor	500 mg/d for <3 months	No
1860	Mymensingh	25	Housewife	42	2	1	4+	Tin/others	Poor	500 mg/d for <3 months	No
1861	Mymensingh	36	Housewife	60	5	3	4+	Tin/others	Poor	500 mg/d for 3-6 months	No
1862	Mymensingh	30	Housewife	50	3	3	4+	Tin/others	Poor	500 mg/d for 3-6 months	No
1863	Mymensingh	38	Housewife	50	3	2	4+	Tin/others	Poor	500 mg/d for <3 months	No
1864	Mymensingh	25	Housewife	53	1	0	4+	Pacca/Semi-pacca	Poor	500 mg/d for 3-6 months	No
1865	Mymensingh	18	Housewife	50	2	1	4+	Pacca/Semi-pacca	Poor	500 mg/d for 3-6 months	No
1866	Mymensingh	35	Housewife	58.5	5	4	<4	Tin/others	Poor	500 mg/d for <3 months	No
1868	Mymensingh	30	Housewife	65	3	2	4+	Tin/others	Non-poor	500 mg/d for <3 months	No
1869	Mymensingh	17	Housewife	45	1	0	4+	Tin/others	Poor	500 mg/d for <3 months	No
1870	Mymensingh	33	Housewife	70	3	2	4+	Pacca/Semi-pacca	Non-poor	500 mg/d for 3-6 months	No
1871	Mymensingh	25	Housewife	46	2	1	4+	Pacca/Semi-pacca	Non-poor	500 mg/d for 3-6 months	No
1872	Mymensingh	18	Housewife	42	1	0	4+	Tin/others	Poor	500 mg/d for 3-6 months	No
1873	Mymensingh	22	Housewife	43	1	0	4+	Tin/others	Non-poor	500 mg/d for <3 months	No
1874	Mymensingh	30	Housewife	66	2	1	4+	Tin/others	Poor	500 mg/d for 3-6 months	No
1875	Mymensingh	26	Housewife	54	4	2	4+	Tin/others	Poor	500 mg/d for 3-6 months	No
1876	Mymensingh	30	Housewife	60.5	4	2	4+	Pacca/Semi-pacca	Poor	500 mg/d for <3 months	No
1877	Mymensingh	32	Housewife	69.5	2	1	<4	Tin/others	Poor	500 mg/d for <3 months	Yes
1878	Mymensingh	25	Housewife	56	3	2	4+	Pacca/Semi-pacca	Poor	500 mg/d for <3 months	No
1879	Mymensingh	22	Housewife	49	1	0	4+	Tin/others	Poor	500 mg/d for 3-6 months	No
1880	Mymensingh	20	Housewife	35	3	1	4+	Tin/others	Poor	500 mg/d for <3 months	No
1881	Mymensingh	30	Housewife	53.5	4	2	4+	Pacca/Semi-pacca	Poor	500 mg/d for <3 months	No
1882	Mymensingh	30	Housewife	48.5	4	3	4+	Pacca/Semi-pacca	Non-poor	500 mg/d for 3-6 months	No
1883	Mymensingh	29	Housewife	53.5	2	1	4+	Tin/others	Poor	500 mg/d for <3 months	No
1884	Mymensingh	26	Housewife	65	3	2	4+	Pacca/Semi-pacca	Non-poor	500 mg/d for <3 months	No
1886	Mymensingh	25	Housewife	60	1	0	4+	Pacca/Semi-pacca	Non-poor	500 mg/d for >=6 months	No
1888	Mymensingh	30	Housewife	47	3	2	4+	Pacca/Semi-pacca	Non-poor	500 mg/d for <3 months	No
1889	Mymensingh	30	Housewife	48.5	3	2	4+	Tin/others	Non-poor	500 mg/d for 3-6 months	No
1890	Mymensingh	25	Housewife	42	3	2	4+	Pacca/Semi-pacca	Non-poor	500 mg/d for 3-6 months	No
1891	Mymensingh	30	Housewife	58	4	3	4+	Tin/others	Non-poor	500 mg/d for <3 months	No
1892	Mymensingh	22	Housewife	52	2	1	4+	Tin/others	Non-poor	500 mg/d for <3 months	No
1895	Mymensingh	32	Housewife	47.5	4	3	<4	Tin/others	Non-poor	500 mg/d for <3 months	No
1896	Mymensingh	25	Housewife	46	2	1	4+	Tin/others	Non-poor	500 mg/d for <3 months	No
1897	Mymensingh	28	Housewife	46.5	4	1	<4	Tin/others	Non-poor	500 mg/d for <3 months	No
1898	Mymensingh	16	Housewife	44	1	0	4+	Tin/others	Non-poor	500 mg/d for 3-6 months	No
1900	Mymensingh	20	Housewife	60	2	1	4+	Tin/others	Non-poor	500 mg/d for <3 months	No
1901	Mymensingh	22	Housewife	52	3	1	4+	Tin/others	Non-poor	500 mg/d for <3 months	No
1902	Mymensingh	22	Housewife	35	2	1	4+	Tin/others	Non-poor	500 mg/d for <3 months	No
1903	Mymensingh	16	Housewife	42	1	0	4+	Tin/others	Non-poor	500 mg/d for <3 months	No
1904	Mymensingh	25	Housewife	60.5	3	2	4+	Tin/others	Non-poor	500 mg/d for <3 months	No
1905	Mymensingh	38	Housewife	53.5	3	2	<4	Tin/others	Non-poor	500 mg/d for <3 months	No
1906	Mymensingh	22	Housewife	43	4	1	4+	Tin/others	Non-poor	500 mg/d for 3-6 months	No
1907	Mymensingh	25	Housewife	55	2	1	4+	Pacca/Semi-pacca	Non-poor	500 mg/d for 3-6 months	No
1908	Mymensingh	35	Housewife	42	3	2	4+	Pacca/Semi-pacca	Non-poor	500 mg/d for 3-6 months	Yes
1910	Mymensingh	30	Housewife	63	3	2	4+	Pacca/Semi-pacca	Non-poor	500 mg/d for 3-6 months	No
1911	Mymensingh	18	Housewife	52	1	0	<4	Tin/others	Non-poor	500 mg/d for <3 months	No
1912	Mymensingh	28	Housewife	48	5	2	4+	Tin/others	Non-poor	500 mg/d for <3 months	No
1914	Mymensingh	22	Housewife	51	4	1	4+	Tin/others	Non-poor	500 mg/d for 3-6 months	No
1915	Mymensingh	16	Housewife	50.5	1	0	4+	Tin/others	Non-poor	500 mg/d for 3-6 months	No
1916	Mymensingh	22	Housewife	51	3	2	4+	Tin/others	Non-poor	500 mg/d for 3-6 months	No
1917	Mymensingh	30	Housewife	43	5	6	<4	Pacca/Semi-pacca	Non-poor	500 mg/d for <3 months	No
1918	Mymensingh	26	Housewife	57.5	5	3	4+	Pacca/Semi-pacca	Non-poor	500 mg/d for <3 months	No
1919	Mymensingh	20	Housewife	53	1	0	4+	Tin/others	Non-poor	500 mg/d for 3-6 months	No
1920	Mymensingh	25	Housewife	46	2	1	4+	Tin/others	Non-poor	500 mg/d for 3-6 months	No
1921	Mymensingh	20	Housewife	44	1	1	4+	Tin/others	Poor	500 mg/d for 3-6 months	No
1922	Mymensingh	22	Housewife	52	2	1	4+	Tin/others	Non-poor	500 mg/d for >=6 months	No
1923	Mymensingh	30	Housewife	56	3	2	4+	Tin/others	Non-poor	500 mg/d for 3-6 months	No
1924	Mymensingh	19	Housewife	51	3	2	<4	Tin/others	Poor	500 mg/d for <3 months	No
1925	Mymensingh	25	Housewife	55	2	1	<4	Tin/others	Poor	500 mg/d for 3-6 months	No
1926	Mymensingh	25	Housewife	41	4	3	4+	Tin/others	Non-poor	500 mg/d for <3 months	Yes
1927	Mymensingh	23	Housewife	41	2	1	4+	Pacca/Semi-pacca	Poor	500 mg/d for 3-6 months	No
1928	Mymensingh	27	Housewife	46	3	2	4+	Tin/others	Non-poor	500 mg/d for 3-6 months	No
1929	Mymensingh	20	Housewife	58	1	0	<4	Tin/others	Non-poor	500 mg/d for <3 months	No
1930	Mymensingh	18	Housewife	61	1	0	4+	Tin/others	Non-poor	500 mg/d for 3-6 months	No
1931	Mymensingh	22	Housewife	48.5	2	1	<4	Tin/others	Non-poor	500 mg/d for 3-6 months	No
1932	Mymensingh	20	Housewife	43	2	1	<4	Tin/others	Poor	500 mg/d for <3 months	No
1933	Mymensingh	27	Housewife	49	3	2	4+	Tin/others	Non-poor	500 mg/d for 3-6 months	No
1934	Mymensingh	20	Housewife	51	1	0	4+	Tin/others	Non-poor	500 mg/d for 3-6 months	No
1935	Mymensingh	18	Housewife	36.5	1	0	4+	Tin/others	Non-poor	500 mg/d for 3-6 months	No
1936	Mymensingh	30	Housewife	58	4	4	<4	Tin/others	Non-poor	500 mg/d for <3 months	No
1937	Mymensingh	25	Housewife	45	2	1	<4	Tin/others	Non-poor	500 mg/d for <3 months	No
1938	Mymensingh	30	Housewife	38	6	5	4+	Tin/others	Non-poor	500 mg/d for 3-6 months	No
1939	Mymensingh	18	Housewife	40	1	0	4+	Tin/others	Poor	500 mg/d for <3 months	No
1940	Mymensingh	30	Housewife	49	5	5	4+	Tin/others	Poor	500 mg/d for <3 months	No
1941	Mymensingh	25	Housewife	55	2	1	4+	Tin/others	Poor	500 mg/d for <3 months	No
1942	Mymensingh	27	Housewife	53	3	2	4+	Tin/others	Poor	500 mg/d for 3-6 months	No
1943	Mymensingh	20	Housewife	47	2	1	4+	Pacca/Semi-pacca	Poor	500 mg/d for 3-6 months	No
1944	Mymensingh	18	Housewife	46	2	1	4+	Tin/others	Poor	500 mg/d for 3-6 months	No
1945	Mymensingh	18	Housewife	49	1	0	4+	Tin/others	Poor	500 mg/d for <3 months	No
1946	Mymensingh	35	Housewife	44.5	7	6	<4	Tin/others	Poor	500 mg/d for <3 months	No
1947	Mymensingh	25	Housewife	43	2	1	4+	Tin/others	Poor	500 mg/d for 3-6 months	No
1948	Mymensingh	20	Housewife	39	2	1	4+	Tin/others	Poor	500 mg/d for <3 months	No
1949	Mymensingh	28	Housewife	45	3	2	4+	Tin/others	Poor	500 mg/d for <3 months	No
1950	Mymensingh	25	Housewife	40	2	1	4+	Tin/others	Poor	500 mg/d for 3-6 months	No
1951	Mymensingh	20	Housewife	39	2	1	4+	Tin/others	Poor	500 mg/d for 3-6 months	No
1952	Mymensingh	18	Housewife	35	1	0	4+	Tin/others	Poor	500 mg/d for <3 months	No
1953	Mymensingh	25	Housewife	54	2	1	4+	Tin/others	Poor	500 mg/d for 3-6 months	No
1954	Mymensingh	31	Housewife	49	4	3	4+	Tin/others	Poor	500 mg/d for 3-6 months	No
1955	Mymensingh	22	Housewife	36	2	1	4+	Tin/others	Poor	500 mg/d for 3-6 months	No
1956	Mymensingh	20	Housewife	70	2	1	4+	Tin/others	Poor	500 mg/d for 3-6 months	No
1957	Mymensingh	18	Housewife	43	1	0	4+	Tin/others	Poor	500 mg/d for <3 months	No
1958	Mymensingh	20	Housewife	50	2	1	4+	Pacca/Semi-pacca	Poor	500 mg/d for 3-6 months	No
1959	Mymensingh	22	Housewife	43	2	1	4+	Tin/others	Poor	500 mg/d for 3-6 months	No
1960	Mymensingh	28	Housewife	58	6	2	4+	Tin/others	Poor	500 mg/d for 3-6 months	No
1961	Mymensingh	17	Housewife	49	1	0	4+	Tin/others	Poor	500 mg/d for <3 months	No
1962	Mymensingh	19	Housewife	41	1	0	4+	Tin/others	Non-poor	500 mg/d for <3 months	No
1963	Mymensingh	28	Housewife	58	4	2	4+	Pacca/Semi-pacca	Poor	500 mg/d for 3-6 months	No
1964	Mymensingh	20	Housewife	43	1	0	4+	Tin/others	Poor	500 mg/d for <3 months	No
1965	Mymensingh	36	Housewife	39.5	5	4	<4	Tin/others	Poor	500 mg/d for <3 months	No
1967	Mymensingh	27	Housewife	43	3	2	4+	Tin/others	Poor	500 mg/d for <3 months	No
1968	Mymensingh	28	Housewife	50	3	2	4+	Tin/others	Poor	500 mg/d for 3-6 months	No
1969	Mymensingh	25	Housewife	55	2	1	4+	Pacca/Semi-pacca	Poor	500 mg/d for 3-6 months	No
1970	Mymensingh	20	Housewife	38	2	1	4+	Pacca/Semi-pacca	Poor	500 mg/d for >=6 months	No
1971	Mymensingh	25	Housewife	47	2	1	4+	Tin/others	Poor	500 mg/d for <3 months	No
1972	Mymensingh	28	Housewife	45	5	2	4+	Tin/others	Poor	500 mg/d for <3 months	No
1973	Mymensingh	30	Housewife	39	6	5	<4	Tin/others	Poor	500 mg/d for <3 months	No
1974	Mymensingh	25	Housewife	56	2	1	4+	Pacca/Semi-pacca	Poor	500 mg/d for 3-6 months	No
1975	Mymensingh	25	Housewife	60	2	1	4+	Tin/others	Poor	500 mg/d for 3-6 months	No
1976	Mymensingh	27	Housewife	40	3	2	4+	Tin/others	Poor	500 mg/d for 3-6 months	No
1977	Mymensingh	19	Housewife	59	2	1	<4	Tin/others	Non-poor	500 mg/d for <3 months	No
1978	Mymensingh	20	Housewife	48	3	1	<4	Pacca/Semi-pacca	Non-poor	500 mg/d for <3 months	No
1979	Mymensingh	20	Housewife	42	1	0	4+	Tin/others	Non-poor	500 mg/d for <3 months	No
1980	Mymensingh	27	Housewife	63	3	2	4+	Tin/others	Non-poor	500 mg/d for 3-6 months	No
1981	Mymensingh	20	Housewife	55.5	1	0	<4	Tin/others	Non-poor	500 mg/d for <3 months	No
1982	Mymensingh	23	Housewife	46	2	1	4+	Tin/others	Poor	500 mg/d for <3 months	No
1983	Mymensingh	29	Housewife	48	3	1	4+	Tin/others	Poor	500 mg/d for <3 months	No
1984	Mymensingh	17	Housewife	42	2	1	4+	Tin/others	Poor	500 mg/d for <3 months	No
1985	Mymensingh	31	Housewife	42.5	5	4	4+	Tin/others	Poor	500 mg/d for 3-6 months	No
1986	Mymensingh	20	Others	62	2	1	4+	Tin/others	Non-poor	500 mg/d for <3 months	No
1987	Mymensingh	23	Housewife	40	2	1	4+	Tin/others	Non-poor	500 mg/d for 3-6 months	No
1988	Mymensingh	26	Housewife	63	2	1	4+	Tin/others	Non-poor	500 mg/d for <3 months	No
1989	Mymensingh	19	Housewife	49	1	0	4+	Tin/others	Non-poor	500 mg/d for 3-6 months	No
1990	Mymensingh	26	Housewife	42	2	1	4+	Tin/others	Non-poor	500 mg/d for 3-6 months	No
1991	Mymensingh	31	Housewife	42	4	3	4+	Tin/others	Poor	500 mg/d for 3-6 months	No
1992	Mymensingh	18	Housewife	43	2	1	4+	Tin/others	Poor	500 mg/d for 3-6 months	No
1994	Mymensingh	16	Housewife	42	2	1	4+	Tin/others	Non-poor	500 mg/d for 3-6 months	No
1995	Mymensingh	25	Housewife	62.5	1	0	4+	Tin/others	Non-poor	500 mg/d for <3 months	No
1996	Mymensingh	22	Housewife	77	2	1	4+	Tin/others	Poor	500 mg/d for <3 months	No
1997	Mymensingh	23	Others	53	1	0	4+	Pacca/Semi-pacca	Poor	500 mg/d for 3-6 months	No
1998	Mymensingh	30	Housewife	52	3	2	4+	Tin/others	Non-poor	500 mg/d for 3-6 months	No
1999	Mymensingh	28	Housewife	69	2	1	4+	Tin/others	Non-poor	500 mg/d for 3-6 months	No
2000	Mymensingh	25	Housewife	47	2	1	4+	Tin/others	Poor	500 mg/d for 3-6 months	No
2001	Mymensingh	28	Housewife	57	4	3	4+	Tin/others	Non-poor	500 mg/d for 3-6 months	No
2002	Mymensingh	30	Housewife	59	3	2	<4	Tin/others	Non-poor	500 mg/d for <3 months	No
2003	Mymensingh	20	Housewife	54.5	2	1	<4	Tin/others	Non-poor	500 mg/d for <3 months	No
2004	Mymensingh	22	Housewife	42	3	2	<4	Tin/others	Non-poor	500 mg/d for <3 months	No
2005	Mymensingh	28	Housewife	58.5	3	2	4+	Pacca/Semi-pacca	Non-poor	500 mg/d for 3-6 months	No
2006	Mymensingh	16	Housewife	39	1	0	4+	Pacca/Semi-pacca	Non-poor	500 mg/d for <3 months	No
2007	Mymensingh	18	Housewife	50	1	0	<4	Tin/others	Non-poor	500 mg/d for <3 months	No
2008	Mymensingh	35	Housewife	43.5	6	4	4+	Tin/others	Non-poor	500 mg/d for 3-6 months	No
2009	Mymensingh	20	Housewife	50	1	0	<4	Pacca/Semi-pacca	Non-poor	500 mg/d for <3 months	No
2010	Mymensingh	40	Housewife	59.5	4	3	<4	Pacca/Semi-pacca	Non-poor	500 mg/d for <3 months	No
2011	Mymensingh	30	Housewife	41	4	1	<4	Tin/others	Poor	500 mg/d for <3 months	No
2012	Mymensingh	22	Housewife	57	2	1	<4	Tin/others	Non-poor	500 mg/d for <3 months	No
2013	Mymensingh	30	Housewife	35.5	3	2	<4	Pacca/Semi-pacca	Poor	500 mg/d for <3 months	No
2014	Mymensingh	22	Housewife	39	2	1	4+	Tin/others	Non-poor	500 mg/d for <3 months	No
2015	Mymensingh	29	Housewife	40	3	2	4+	Tin/others	Poor	500 mg/d for <3 months	No
2016	Mymensingh	28	Housewife	66.5	3	2	4+	Pacca/Semi-pacca	Non-poor	500 mg/d for <3 months	No
2017	Mymensingh	19	Housewife	46.5	1	0	4+	Tin/others	Non-poor	500 mg/d for <3 months	No
2018	Mymensingh	22	Housewife	55	2	1	4+	Tin/others	Non-poor	500 mg/d for <3 months	No
2019	Mymensingh	24	Housewife	38	2	1	<4	Tin/others	Non-poor	500 mg/d for <3 months	No
2020	Lalmonirhat	30	Housewife	72	2	1	4+	Tin/others	Non-poor	500 mg/d for 3-6 months	No
2021	Lalmonirhat	18	Housewife	41	1	0	4+	Tin/others	Poor	500 mg/d for >=6 months	No
2022	Lalmonirhat	19	Housewife	46	1	0	4+	Tin/others	Non-poor	500 mg/d for 3-6 months	No
2023	Lalmonirhat	28	Housewife	45	4	3	4+	Tin/others	Non-poor	500 mg/d for 3-6 months	No
2024	Lalmonirhat	32	Housewife	38	3	1	4+	Tin/others	Non-poor	500 mg/d for 3-6 months	No
2025	Lalmonirhat	18	Housewife	41	1	0	4+	Tin/others	Poor	500 mg/d for 3-6 months	No
2026	Lalmonirhat	17	Housewife	59	1	0	4+	Tin/others	Non-poor	500 mg/d for 3-6 months	No
2027	Lalmonirhat	34	Housewife	42.5	5	3	4+	Tin/others	Non-poor	500 mg/d for 3-6 months	No
2028	Lalmonirhat	17	Housewife	48	1	0	4+	Tin/others	Poor	500 mg/d for 3-6 months	No
2029	Lalmonirhat	19	Housewife	36	2	1	4+	Tin/others	Non-poor	500 mg/d for 3-6 months	No
2030	Lalmonirhat	22	Housewife	46	2	1	4+	Tin/others	Non-poor	500 mg/d for >=6 months	No
2032	Lalmonirhat	17	Housewife	44	2	1	4+	Tin/others	Poor	500 mg/d for >=6 months	No
2033	Lalmonirhat	46	Housewife	57	5	4	4+	Tin/others	Non-poor	500 mg/d for 3-6 months	No
2034	Lalmonirhat	32	Housewife	45.5	3	2	4+	Tin/others	Poor	500 mg/d for <3 months	No
2035	Lalmonirhat	18	Housewife	70	1	0	4+	Tin/others	Non-poor	500 mg/d for 3-6 months	No
2036	Lalmonirhat	28	Housewife	53	3	2	4+	Tin/others	Non-poor	500 mg/d for 3-6 months	No
2037	Lalmonirhat	18	Housewife	36.5	2	1	4+	Tin/others	Non-poor	500 mg/d for 3-6 months	No
2038	Lalmonirhat	25	Housewife	53	2	1	4+	Tin/others	Poor	500 mg/d for 3-6 months	No
2039	Lalmonirhat	34	Housewife	45	5	3	4+	Tin/others	Non-poor	500 mg/d for 3-6 months	No
2040	Lalmonirhat	32	Housewife	48	2	1	4+	Tin/others	Non-poor	500 mg/d for <3 months	No
2041	Lalmonirhat	17	Housewife	43	1	0	4+	Tin/others	Poor	500 mg/d for 3-6 months	No
2042	Lalmonirhat	19	Housewife	55	1	0	4+	Tin/others	Poor	500 mg/d for 3-6 months	No
2043	Lalmonirhat	17	Housewife	46	1	0	4+	Tin/others	Non-poor	500 mg/d for >=6 months	No
2044	Lalmonirhat	25	Housewife	52	2	1	4+	Tin/others	Poor	500 mg/d for 3-6 months	No
2045	Lalmonirhat	25	Housewife	41	3	2	4+	Tin/others	Non-poor	500 mg/d for >=6 months	No
2048	Lalmonirhat	30	Housewife	59	2	1	4+	Tin/others	Non-poor	500 mg/d for 3-6 months	No
2049	Lalmonirhat	19	Housewife	55.5	2	1	<4	Tin/others	Poor	500 mg/d for <3 months	No
2050	Lalmonirhat	28	Housewife	41	2	1	4+	Tin/others	Non-poor	500 mg/d for >=6 months	No
2051	Lalmonirhat	17	Housewife	39.5	2	1	<4	Tin/others	Non-poor	500 mg/d for <3 months	No
2052	Lalmonirhat	23	Housewife	39	2	1	4+	Tin/others	Non-poor	500 mg/d for 3-6 months	No
2053	Lalmonirhat	22	Housewife	52	5	6	4+	Tin/others	Poor	500 mg/d for 3-6 months	No
2054	Lalmonirhat	30	Housewife	50	3	2	4+	Tin/others	Poor	500 mg/d for 3-6 months	No
2055	Lalmonirhat	24	Housewife	50.5	1	0	<4	Tin/others	Non-poor	500 mg/d for <3 months	No
2056	Lalmonirhat	16	Housewife	48	1	0	4+	Tin/others	Poor	500 mg/d for 3-6 months	No
2057	Lalmonirhat	17	Housewife	45	2	1	4+	Tin/others	Poor	500 mg/d for 3-6 months	No
2058	Lalmonirhat	23	Housewife	51.5	2	1	4+	Tin/others	Poor	500 mg/d for 3-6 months	No
2059	Lalmonirhat	23	Housewife	49	2	1	4+	Tin/others	Non-poor	500 mg/d for 3-6 months	No
2060	Lalmonirhat	18	Housewife	45	1	0	4+	Tin/others	Non-poor	500 mg/d for >=6 months	No
2061	Lalmonirhat	30	Housewife	57	2	1	4+	Tin/others	Non-poor	500 mg/d for 3-6 months	No
2062	Lalmonirhat	21	Housewife	53	2	1	4+	Tin/others	Non-poor	500 mg/d for 3-6 months	No
2063	Lalmonirhat	21	Housewife	55	1	0	4+	Tin/others	Non-poor	500 mg/d for 3-6 months	No
2064	Lalmonirhat	40	Housewife	55.5	5	4	4+	Tin/others	Non-poor	500 mg/d for 3-6 months	No
2065	Lalmonirhat	18	Housewife	46	2	1	4+	Tin/others	Poor	500 mg/d for 3-6 months	No
2066	Lalmonirhat	39	Housewife	60	4	2	<4	Tin/others	Non-poor	500 mg/d for <3 months	No
2067	Lalmonirhat	19	Housewife	51	1	0	4+	Tin/others	Poor	500 mg/d for 3-6 months	No
2068	Lalmonirhat	19	Housewife	45	1	0	4+	Tin/others	Non-poor	500 mg/d for <3 months	No
2069	Lalmonirhat	20	Housewife	39	3	1	4+	Tin/others	Non-poor	500 mg/d for 3-6 months	No
2070	Lalmonirhat	24	Housewife	45	3	1	4+	Pacca/Semi-pacca	Non-poor	500 mg/d for 3-6 months	No
2071	Lalmonirhat	27	Housewife	59	3	2	4+	Tin/others	Poor	500 mg/d for 3-6 months	No
2072	Lalmonirhat	23	Housewife	50	2	1	<4	Tin/others	Non-poor	500 mg/d for <3 months	No
2073	Lalmonirhat	37	Housewife	45	5	4	4+	Tin/others	Non-poor	500 mg/d for 3-6 months	No
2074	Lalmonirhat	34	Housewife	46	3	2	4+	Tin/others	Non-poor	500 mg/d for 3-6 months	No
2075	Lalmonirhat	22	Housewife	44	2	1	4+	Tin/others	Non-poor	500 mg/d for 3-6 months	No
2076	Lalmonirhat	18	Housewife	58	1	0	4+	Tin/others	Non-poor	500 mg/d for 3-6 months	No
2077	Lalmonirhat	27	Housewife	60	2	1	4+	Tin/others	Poor	500 mg/d for 3-6 months	No
2078	Lalmonirhat	27	Housewife	41	4	2	4+	Tin/others	Poor	500 mg/d for <3 months	No
2079	Lalmonirhat	18	Housewife	40	2	1	4+	Tin/others	Non-poor	500 mg/d for 3-6 months	No
2080	Lalmonirhat	37	Housewife	45	4	3	4+	Tin/others	Non-poor	500 mg/d for 3-6 months	No
2081	Lalmonirhat	15	Housewife	37	1	0	<4	Tin/others	Non-poor	500 mg/d for <3 months	No
2082	Lalmonirhat	33	Housewife	43	3	2	4+	Tin/others	Non-poor	500 mg/d for 3-6 months	No
2085	Lalmonirhat	38	Housewife	49	4	2	4+	Tin/others	Non-poor	500 mg/d for 3-6 months	No
2086	Lalmonirhat	24	Housewife	37	2	1	4+	Tin/others	Poor	500 mg/d for 3-6 months	No
2087	Lalmonirhat	27	Housewife	48	2	1	4+	Tin/others	Non-poor	500 mg/d for 3-6 months	No
2088	Lalmonirhat	19	Housewife	47	2	1	4+	Tin/others	Non-poor	500 mg/d for 3-6 months	No
2089	Lalmonirhat	18	Housewife	47	1	0	4+	Tin/others	Poor	500 mg/d for 3-6 months	No
2090	Lalmonirhat	30	Others	45	3	1	4+	Tin/others	Non-poor	500 mg/d for >=6 months	No
2091	Lalmonirhat	30	Housewife	46	3	2	4+	Tin/others	Poor	500 mg/d for >=6 months	No
2092	Lalmonirhat	16	Housewife	50	1	0	4+	Tin/others	Non-poor	500 mg/d for 3-6 months	No
2093	Lalmonirhat	28	Housewife	52	4	2	4+	Tin/others	Non-poor	500 mg/d for 3-6 months	No
2094	Lalmonirhat	25	Others	54	2	1	4+	Tin/others	Non-poor	500 mg/d for >=6 months	No
2095	Lalmonirhat	28	Housewife	47	4	3	4+	Tin/others	Non-poor	500 mg/d for 3-6 months	No
2096	Lalmonirhat	33	Housewife	47	5	6	4+	Tin/others	Non-poor	500 mg/d for 3-6 months	Yes
2097	Lalmonirhat	16	Housewife	32	1	0	4+	Tin/others	Poor	500 mg/d for 3-6 months	No
2098	Lalmonirhat	16	Housewife	54	1	0	4+	Pacca/Semi-pacca	Non-poor	500 mg/d for 3-6 months	No
2100	Lalmonirhat	30	Housewife	47	3	2	4+	Tin/others	Poor	500 mg/d for >=6 months	No
2101	Lalmonirhat	19	Housewife	44	2	1	<4	Tin/others	Poor	500 mg/d for <3 months	No
2102	Lalmonirhat	27	Housewife	44	3	2	4+	Tin/others	Poor	500 mg/d for 3-6 months	No
2103	Lalmonirhat	29	Housewife	46	4	1	4+	Tin/others	Non-poor	500 mg/d for 3-6 months	Yes
2104	Lalmonirhat	31	Others	53	4	2	4+	Tin/others	Poor	500 mg/d for 3-6 months	No
2105	Lalmonirhat	21	Housewife	49	1	0	4+	Tin/others	Non-poor	500 mg/d for 3-6 months	No
2106	Lalmonirhat	17	Housewife	50	1	0	4+	Tin/others	Poor	500 mg/d for <3 months	No
2107	Lalmonirhat	34	Housewife	50	3	1	4+	Tin/others	Poor	500 mg/d for 3-6 months	No
2109	Lalmonirhat	16	Housewife	45	1	0	<4	Tin/others	Poor	500 mg/d for <3 months	No
2110	Lalmonirhat	26	Housewife	40	2	1	4+	Tin/others	Non-poor	500 mg/d for 3-6 months	No
2111	Lalmonirhat	22	Housewife	41	3	1	4+	Tin/others	Non-poor	500 mg/d for 3-6 months	No
2112	Lalmonirhat	25	Housewife	42	2	1	4+	Tin/others	Poor	500 mg/d for 3-6 months	No
2113	Lalmonirhat	28	Housewife	68.5	2	1	4+	Pacca/Semi-pacca	Non-poor	500 mg/d for 3-6 months	No
2114	Lalmonirhat	33	Housewife	45	3	2	4+	Tin/others	Non-poor	500 mg/d for 3-6 months	No
2115	Lalmonirhat	35	Housewife	49	3	2	4+	Tin/others	Non-poor	500 mg/d for 3-6 months	No
2116	Lalmonirhat	19	Housewife	49	2	1	4+	Tin/others	Poor	500 mg/d for 3-6 months	No
2117	Lalmonirhat	17	Housewife	50	2	1	4+	Tin/others	Non-poor	500 mg/d for >=6 months	No
2118	Lalmonirhat	31	Housewife	48.5	4	3	4+	Pacca/Semi-pacca	Non-poor	500 mg/d for >=6 months	No
2120	Lalmonirhat	24	Housewife	55	5	4	4+	Tin/others	Non-poor	500 mg/d for 3-6 months	No
2121	Lalmonirhat	27	Housewife	64	2	1	4+	Tin/others	Non-poor	500 mg/d for 3-6 months	No
2122	Lalmonirhat	20	Housewife	48	1	0	<4	Tin/others	Poor	500 mg/d for <3 months	No
2123	Lalmonirhat	25	Others	61.5	2	1	<4	Pacca/Semi-pacca	Non-poor	500 mg/d for <3 months	Yes
2124	Lalmonirhat	33	Housewife	51	4	2	4+	Tin/others	Non-poor	500 mg/d for 3-6 months	No
2125	Lalmonirhat	17	Housewife	48.5	1	0	<4	Tin/others	Non-poor	500 mg/d for <3 months	No
2126	Lalmonirhat	25	Housewife	56	1	1	4+	Tin/others	Non-poor	500 mg/d for 3-6 months	No
2127	Lalmonirhat	27	Housewife	42	2	1	4+	Pacca/Semi-pacca	Non-poor	500 mg/d for 3-6 months	No
2128	Lalmonirhat	21	Housewife	50	1	0	4+	Pacca/Semi-pacca	Non-poor	500 mg/d for 3-6 months	No
2129	Lalmonirhat	25	Housewife	53.5	2	1	4+	Tin/others	Non-poor	500 mg/d for <3 months	No
2130	Lalmonirhat	35	Housewife	52.5	4	3	4+	Tin/others	Non-poor	500 mg/d for <3 months	No
2131	Lalmonirhat	25	Housewife	43	4	3	4+	Tin/others	Non-poor	500 mg/d for 3-6 months	No
2132	Lalmonirhat	24	Housewife	66	3	2	4+	Tin/others	Non-poor	500 mg/d for 3-6 months	No
2133	Lalmonirhat	26	Housewife	57	2	1	4+	Tin/others	Poor	500 mg/d for 3-6 months	No
2134	Lalmonirhat	34	Housewife	53	2	2	4+	Tin/others	Non-poor	500 mg/d for 3-6 months	No
2135	Lalmonirhat	20	Housewife	50	2	1	<4	Tin/others	Poor	500 mg/d for <3 months	No
2136	Lalmonirhat	22	Housewife	44	2	1	4+	Tin/others	Poor	500 mg/d for 3-6 months	No
2137	Lalmonirhat	30	Housewife	43.5	2	1	4+	Pacca/Semi-pacca	Non-poor	500 mg/d for 3-6 months	No
2138	Lalmonirhat	27	Housewife	45	3	2	4+	Tin/others	Poor	500 mg/d for 3-6 months	No
2139	Lalmonirhat	18	Housewife	43	1	0	4+	Tin/others	Poor	500 mg/d for >=6 months	No
2140	Lalmonirhat	28	Housewife	57	2	1	4+	Tin/others	Non-poor	500 mg/d for >=6 months	No
2141	Lalmonirhat	23	Housewife	44.5	4	1	4+	Tin/others	Poor	500 mg/d for 3-6 months	No
2142	Lalmonirhat	24	Housewife	46	1	0	<4	Pacca/Semi-pacca	Non-poor	500 mg/d for <3 months	No
2144	Lalmonirhat	26	Housewife	61	2	1	4+	Tin/others	Non-poor	500 mg/d for 3-6 months	No
2145	Lalmonirhat	30	Housewife	42.5	4	4	<4	Tin/others	Poor	500 mg/d for <3 months	No
2146	Lalmonirhat	25	Housewife	42	3	2	4+	Tin/others	Poor	500 mg/d for 3-6 months	No
2147	Lalmonirhat	25	Housewife	42	4	1	4+	Tin/others	Non-poor	500 mg/d for 3-6 months	No
2148	Lalmonirhat	30	Housewife	46	4	1	4+	Tin/others	Non-poor	500 mg/d for 3-6 months	No
2149	Lalmonirhat	28	Housewife	41	2	1	4+	Tin/others	Poor	500 mg/d for 3-6 months	No
2150	Lalmonirhat	26	Housewife	52	3	2	4+	Tin/others	Poor	500 mg/d for 3-6 months	No
2151	Lalmonirhat	17	Housewife	45	2	1	4+	Pacca/Semi-pacca	Non-poor	500 mg/d for 3-6 months	No
2153	Lalmonirhat	23	Housewife	51	2	1	4+	Tin/others	Poor	500 mg/d for 3-6 months	No
2154	Lalmonirhat	30	Housewife	68	2	1	4+	Tin/others	Poor	500 mg/d for 3-6 months	No
2155	Lalmonirhat	32	Housewife	46	3	2	4+	Tin/others	Poor	500 mg/d for 3-6 months	No
2156	Lalmonirhat	32	Housewife	57	4	3	4+	Tin/others	Poor	500 mg/d for 3-6 months	No
2157	Lalmonirhat	35	Housewife	36	4	3	4+	Tin/others	Poor	500 mg/d for 3-6 months	No
2158	Lalmonirhat	33	Housewife	49	4	3	<4	Pacca/Semi-pacca	Non-poor	500 mg/d for <3 months	No
2160	Lalmonirhat	19	Housewife	48	2	1	4+	Tin/others	Poor	500 mg/d for 3-6 months	No
2161	Lalmonirhat	30	Housewife	43	4	3	4+	Tin/others	Non-poor	500 mg/d for 3-6 months	No
2162	Lalmonirhat	18	Housewife	34	2	1	4+	Tin/others	Poor	500 mg/d for 3-6 months	No
2163	Lalmonirhat	18	Housewife	39	1	0	4+	Tin/others	Poor	500 mg/d for 3-6 months	No
2164	Lalmonirhat	32	Housewife	42	2	1	4+	Tin/others	Poor	500 mg/d for 3-6 months	No
2165	Lalmonirhat	28	Housewife	53	2	1	4+	Tin/others	Non-poor	500 mg/d for 3-6 months	No
2166	Lalmonirhat	25	Housewife	43	3	1	4+	Tin/others	Poor	500 mg/d for >=6 months	No
2168	Lalmonirhat	16	Housewife	37	1	0	4+	Tin/others	Poor	500 mg/d for 3-6 months	No
2169	Lalmonirhat	24	Housewife	53.5	2	1	4+	Tin/others	Non-poor	500 mg/d for <3 months	No
2170	Lalmonirhat	27	Housewife	57	2	1	4+	Tin/others	Poor	500 mg/d for 3-6 months	No
2171	Lalmonirhat	30	Housewife	42	3	2	4+	Tin/others	Non-poor	500 mg/d for 3-6 months	No
2172	Lalmonirhat	28	Housewife	38.5	3	2	4+	Tin/others	Non-poor	500 mg/d for 3-6 months	No
2173	Lalmonirhat	30	Housewife	61	3	2	4+	Tin/others	Poor	500 mg/d for 3-6 months	No
2174	Lalmonirhat	27	Housewife	55	2	1	4+	Tin/others	Non-poor	500 mg/d for 3-6 months	No
2175	Lalmonirhat	28	Housewife	58	2	1	4+	Tin/others	Poor	500 mg/d for 3-6 months	No
2176	Lalmonirhat	30	Housewife	54	3	2	4+	Tin/others	Poor	500 mg/d for <3 months	No
2177	Lalmonirhat	22	Housewife	43	3	1	4+	Tin/others	Non-poor	500 mg/d for >=6 months	No
2178	Lalmonirhat	18	Housewife	46	1	0	<4	Tin/others	Non-poor	500 mg/d for <3 months	No
2179	Lalmonirhat	23	Housewife	47	1	0	4+	Tin/others	Non-poor	500 mg/d for 3-6 months	No
2180	Lalmonirhat	28	Housewife	45	2	1	4+	Tin/others	Poor	500 mg/d for 3-6 months	No
2181	Lalmonirhat	20	Housewife	42	2	1	4+	Tin/others	Non-poor	500 mg/d for 3-6 months	No
2182	Lalmonirhat	24	Housewife	40	3	1	4+	Tin/others	Poor	500 mg/d for 3-6 months	No
2183	Lalmonirhat	22	Housewife	45	2	1	4+	Tin/others	Poor	500 mg/d for <3 months	No
2184	Lalmonirhat	19	Housewife	54	2	1	4+	Tin/others	Poor	500 mg/d for 3-6 months	No
2185	Lalmonirhat	27	Housewife	46	2	1	4+	Tin/others	Poor	500 mg/d for 3-6 months	No
2186	Lalmonirhat	18	Housewife	44	2	1	4+	Tin/others	Poor	500 mg/d for 3-6 months	No
2187	Lalmonirhat	37	Housewife	49	6	5	4+	Tin/others	Non-poor	500 mg/d for 3-6 months	No
2188	Lalmonirhat	28	Housewife	63	4	3	4+	Tin/others	Non-poor	500 mg/d for >=6 months	No
2189	Lalmonirhat	32	Housewife	52	3	2	4+	Tin/others	Non-poor	500 mg/d for 3-6 months	No
2190	Lalmonirhat	28	Housewife	50	3	2	4+	Tin/others	Non-poor	500 mg/d for 3-6 months	No
2191	Lalmonirhat	25	Housewife	52	2	1	4+	Tin/others	Poor	500 mg/d for 3-6 months	No
2192	Lalmonirhat	28	Housewife	40	3	2	4+	Tin/others	Poor	500 mg/d for 3-6 months	No
2193	Lalmonirhat	31	Housewife	47	4	3	<4	Tin/others	Non-poor	500 mg/d for <3 months	No
2194	Lalmonirhat	30	Housewife	45.5	2	1	4+	Tin/others	Poor	500 mg/d for >=6 months	No
2195	Lalmonirhat	29	Housewife	45	5	3	4+	Tin/others	Poor	500 mg/d for 3-6 months	No
2196	Lalmonirhat	25	Housewife	38	3	2	4+	Tin/others	Poor	500 mg/d for 3-6 months	No
[truncated: 9,388 more rows]
